# Supplementary material for: Lactate as a major epigenetic carbon source for histone acetylation via nuclear LDH metabolism
Source: Exp Mol Med. 2023 Oct 2;55(10):2238–47. doi: 10.1038/s12276-023-01095-w (PMC10618192; doi:10.1038/s12276-023-01095-w)
Supplement: Supplementary file 2 — Supplemental Table 1 [file 12276_2023_1095_MOESM2_ESM.xlsx]

## Sheet: 0mM_lactate
chr	start	end	width	length	abs_summit	pileup	(-)log10(pvalue)	fold_enrichment	(-)log10(qvalue)	MACS_peakID	annotation	geneChr	geneStart	geneEnd	geneLength	geneStrand	geneId	transcriptId	distanceToTSS	ENSEMBL	SYMBOL	GENENAME
chr1	1026236	1026864	629	630	1026839	14	6.687	4.02554	2.2866	0_sample_peak_1	Intron (ENST00000379370.6/375790, intron 2 of 35)	1	1020123	1056118	35996	1	375790	ENST00000620552.4	6113	ENSG00000188157	AGRN	agrin
chr1	1143473	1143822	350	351	1143683	15	8.16923	4.68098	3.28673	0_sample_peak_2	Exon (ENST00000416774.1/254099, exon 3 of 3)	1	1137017	1144056	7040	1	254099	ENST00000416774.1	6456	ENSG00000223823	LINC01342	long intergenic non-protein coding RNA 1342
chr1	1165287	1165888	602	603	1165572	16	7.81532	4.32822	3.03764	0_sample_peak_3	Promoter (1-2kb)	1	1167104	1167198	95	1	406984	ENST00000384997.3	-1216	ENSG00000207730	MIR200B	microRNA 200b
chr1	1922569	1923181	613	614	1923125	15	7.16472	4.13603	2.59878	0_sample_peak_4	Exon (ENST00000642590.1/85452, exon 23 of 25)	1	1917591	1919273	1683	2	339456	ENST00000310991.7	-3296	ENSG00000178821	TMEM52	transmembrane protein 52
chr1	2321105	2321536	432	433	2321475	13	5.74999	3.6526	1.75206	0_sample_peak_5	3' UTR	1	2303646	2304368	723	1	6497	ENST00000507179.1	17459	ENSG00000157933	SKI	SKI proto-oncogene
chr1	2336470	2336766	297	298	2336610	15	7.2128	4.16153	2.63161	0_sample_peak_6	Exon (ENST00000378531.7/79906, exon 11 of 14)	1	2351644	2351857	214	2	100129534	ENST00000417061.2	15091	ENSG00000269896	LOC100129534	small nuclear ribonucleoprotein polypeptide N pseudogene
chr1	2602962	2603283	322	323	2603139	14	6.23916	3.78475	2.04258	0_sample_peak_7	Intron (ENST00000378412.7/79258, intron 11 of 23)	1	2606281	2611401	5121	2	79258	ENST00000509374.1	8118	ENSG00000142606	MMEL1	membrane metalloendopeptidase like 1
chr1	2606295	2606578	284	285	2606436	15	6.97706	4.03707	2.46591	0_sample_peak_8	Exon (ENST00000378412.7/79258, exon 8 of 24)	1	2606281	2611401	5121	2	79258	ENST00000509374.1	4823	ENSG00000142606	MMEL1	membrane metalloendopeptidase like 1
chr1	2795944	2796236	293	294	2796021	11	5.04097	3.51073	1.37918	0_sample_peak_9	Intron (ENST00000401095.8/100287898, intron 2 of 8)	1	2635976	2801717	165742	2	100287898	ENST00000401095.8	5481	ENSG00000215912	TTC34	tetratricopeptide repeat domain 34
chr1	2804265	2804571	307	308	2804475	15	7.99676	4.58565	3.17163	0_sample_peak_10	Promoter (2-3kb)	1	2635976	2801717	165742	2	100287898	ENST00000401095.8	-2548	ENSG00000215912	TTC34	tetratricopeptide repeat domain 34
chr1	2811125	2811479	355	356	2811354	12	5.38572	3.5799	1.61663	0_sample_peak_11	Distal Intergenic	1	2635976	2801717	165742	2	100287898	ENST00000401095.8	-9408	ENSG00000215912	TTC34	tetratricopeptide repeat domain 34
chr1	2891250	2891864	615	616	2891327	12	4.84684	3.28012	1.35321	0_sample_peak_12	Distal Intergenic	1	2635976	2801717	165742	2	100287898	ENST00000401095.8	-89533	ENSG00000215912	TTC34	tetratricopeptide repeat domain 34
chr1	3015620	3015921	302	303	3015733	13	6.32694	3.97196	2.08974	0_sample_peak_13	Distal Intergenic	1	3021483	3022903	1421	1	140625	ENST00000378404.3	-5562	ENSG00000169717	ACTRT2	actin related protein T2
chr1	3464973	3465379	407	408	3465146	14	5.53927	3.41951	1.68657	0_sample_peak_14	Promoter (<=1kb)	1	3466005	3481113	15109	1	27237	ENST00000378373.5	-626	ENSG00000130762	ARHGEF16	Rho guanine nucleotide exchange factor 16
chr1	3502633	3503146	514	515	3503123	14	5.53927	3.41951	1.68657	0_sample_peak_15	Intron (ENST00000294599.8/1953, intron 14 of 29)	1	3490925	3496717	5793	2	1953	ENST00000491842.1	-5916	ENSG00000162591	MEGF6	multiple EGF like domains 6
chr1	3554577	3554907	331	332	3554857	15	7.16472	4.13603	2.59878	0_sample_peak_16	Intron (ENST00000356575.8/1953, intron 4 of 36)	1	3560695	3560790	96	2	693135	ENST00000385042.1	5883	ENSG00000207776	MIR551A	microRNA 551a
chr1	3581161	3581818	658	659	3581388	12	5.6875	3.75133	1.75206	0_sample_peak_17	Intron (ENST00000356575.8/1953, intron 3 of 36)	1	3560695	3560790	96	2	693135	ENST00000385042.1	-20371	ENSG00000207776	MIR551A	microRNA 551a
chr1	3685005	3685330	326	327	3685116	14	5.53927	3.41951	1.68657	0_sample_peak_18	Promoter (2-3kb)	1	3682366	3733079	50714	1	7161	ENST00000604479.5	2639	ENSG00000078900	TP73	tumor protein p73
chr1	3717521	3717839	319	320	3717611	11	5.02027	3.49866	1.37918	0_sample_peak_19	Intron (ENST00000378295.8/7161, intron 4 of 13)	1	3727478	3733367	5890	1	7161	ENST00000604566.1	-9639	ENSG00000078900	TP73	tumor protein p73
chr1	4692557	4692976	420	421	4692723	12	5.77815	3.80329	1.75206	0_sample_peak_20	Intron (ENST00000378190.7/55966, intron 1 of 5)	1	4711155	4712165	1011	1	55966	ENST00000466761.1	-18179	ENSG00000196581	AJAP1	adherens junctions associated protein 1
chr1	5682315	5682637	323	324	5682444	11	4.91808	3.43924	1.37918	0_sample_peak_21	Distal Intergenic	1	5862672	5862741	70	2	100616421	ENST00000582517.1	180104	ENSG00000264101	MIR4689	microRNA 4689
chr1	5737349	5737791	443	444	5737587	13	6.16356	3.88061	2.02339	0_sample_peak_22	Distal Intergenic	1	5862672	5862741	70	2	100616421	ENST00000582517.1	124950	ENSG00000264101	MIR4689	microRNA 4689
chr1	5864940	5865374	435	436	5865045	12	5.59882	3.7007	1.71294	0_sample_peak_23	Promoter (2-3kb)	1	5862672	5862741	70	2	100616421	ENST00000582517.1	-2199	ENSG00000264101	MIR4689	microRNA 4689
chr1	6010873	6011456	584	585	6011040	14	7.07302	4.23735	2.52768	0_sample_peak_24	Intron (ENST00000378111.5/8514, intron 1 of 7)	1	6026013	6101192	75180	1	8514	ENST00000341524.5	-14557	ENSG00000069424	KCNAB2	potassium voltage-gated channel subfamily A regulatory beta subunit 2
chr1	7050025	7050361	337	338	7050119	12	4.84684	3.28012	1.35321	0_sample_peak_25	Intron (ENST00000303635.11/23261, intron 3 of 22)	1	6874056	6887842	13787	1	23261	ENST00000467267.1	175969	ENSG00000171735	CAMTA1	calmodulin binding transcription activator 1
chr1	7519044	7519375	332	333	7519144	16	8.65611	4.77493	3.66018	0_sample_peak_26	Intron (ENST00000303635.11/23261, intron 6 of 22)	1	7382487	7389754	7268	2	102725193	ENST00000618051.1	-129290	ENSG00000237728	LOC102725193	uncharacterized LOC102725193
chr1	7661178	7661595	418	419	7661423	11	4.81882	3.3818	1.35321	0_sample_peak_27	Intron (ENST00000303635.11/23261, intron 7 of 22)	1	7736408	7767856	31449	1	23261	ENST00000495233.5	-74813	ENSG00000171735	CAMTA1	calmodulin binding transcription activator 1
chr1	7663128	7663693	566	567	7663345	14	6.19679	3.76225	2.04258	0_sample_peak_28	Exon (ENST00000303635.11/23261, exon 9 of 23)	1	7736408	7767856	31449	1	23261	ENST00000495233.5	-72715	ENSG00000171735	CAMTA1	calmodulin binding transcription activator 1
chr1	11444739	11445075	337	338	11445020	15	6.22012	3.64748	2.04258	0_sample_peak_29	Distal Intergenic	1	11479166	11481960	2795	1	57540	ENST00000423056.2	-34091	ENSG00000204624	DISP3	dispatched RND transporter family member 3
chr1	11558993	11559427	435	436	11559084	12	5.77815	3.80329	1.75206	0_sample_peak_30	Distal Intergenic	1	11533676	11537225	3550	1	57540	ENST00000304391.6	25317	ENSG00000204624	DISP3	dispatched RND transporter family member 3
chr1	11881453	11881780	328	329	11881717	13	5.60763	3.57521	1.71956	0_sample_peak_31	Distal Intergenic	1	11857464	11858931	1468	2	4879	ENST00000376468.3	-22522	ENSG00000120937	NPPB	natriuretic peptide B
chr1	14961730	14962026	297	298	14961861	15	7.06997	4.08595	2.52768	0_sample_peak_32	Intron (ENST00000636203.1/23254, intron 4 of 16)	1	14945919	15065797	119879	1	23254	ENST00000400797.3	15811	ENSG00000189337	KAZN	kazrin, periplakin interacting protein
chr1	15735800	15736079	280	281	15735887	13	5.01549	3.25949	1.37918	0_sample_peak_33	Promoter (<=1kb)	1	15736405	15741396	4992	1	284723	ENST00000294454.5	-326	ENSG00000162461	SLC25A34	solute carrier family 25 member 34
chr1	16057511	16057895	385	386	16057718	18	10.2485	5.26655	4.9574	0_sample_peak_34	3' UTR	1	16052323	16057308	4986	1	1188	ENST00000431772.1	5188	ENSG00000184908	CLCNKB	chloride voltage-gated channel Kb
chr1	16070509	16070897	389	390	16070586	14	6.36882	3.85391	2.11781	0_sample_peak_35	Promoter (2-3kb)	1	16057769	16073626	15858	2	348487	ENST00000375662.4	2729	ENSG00000185519	FAM131C	family with sequence similarity 131 member C
chr1	16631320	16631713	394	395	16631573	32	6.92547	2.6838	2.44458	0_sample_peak_36	Promoter (<=1kb)	1	16618256	16631109	12854	2	84809	ENST00000639594.1	-211	ENSG00000215908	CROCCP2	CROCC pseudogene 2
chr1	16717210	16717742	533	534	16717415	14	6.23916	3.78475	2.04258	0_sample_peak_37	Promoter (2-3kb)	1	16691218	16720157	28940	2	284729	ENST00000270691.8	2415	ENSG00000268869	ESPNP	espin pseudogene
chr1	17575730	17576162	433	434	17575816	12	4.75854	3.23179	1.3268	0_sample_peak_38	Intron (ENST00000361221.7/55160, intron 1 of 28)	1	17580553	17697649	117097	1	55160	ENST00000375415.5	-4391	ENSG00000074964	ARHGEF10L	Rho guanine nucleotide exchange factor 10 like
chr1	17666954	17667476	523	524	17667207	13	6.54657	4.09585	2.18438	0_sample_peak_39	Intron (ENST00000361221.7/55160, intron 26 of 28)	1	17694047	17697874	3828	1	55160	ENST00000495593.1	-26571	ENSG00000074964	ARHGEF10L	Rho guanine nucleotide exchange factor 10 like
chr1	17682261	17682759	499	500	17682431	12	5.64291	3.72584	1.73623	0_sample_peak_40	Intron (ENST00000361221.7/55160, intron 26 of 28)	1	17694047	17697874	3828	1	55160	ENST00000495593.1	-11288	ENSG00000074964	ARHGEF10L	Rho guanine nucleotide exchange factor 10 like
chr1	17699321	17699603	283	284	17699531	12	5.77815	3.80329	1.75206	0_sample_peak_41	Distal Intergenic	1	17694047	17697874	3828	1	55160	ENST00000495593.1	5274	ENSG00000074964	ARHGEF10L	Rho guanine nucleotide exchange factor 10 like
chr1	17775011	17775477	467	468	17775099	11	4.83283	3.38988	1.35321	0_sample_peak_42	Intron (ENST00000375406.1/81569, intron 1 of 2)	1	17755313	17827063	71751	1	81569	ENST00000375406.1	19698	ENSG00000117148	ACTL8	actin like 8
chr1	18199861	18200209	349	350	18199969	12	5.77815	3.80329	1.75206	0_sample_peak_43	Intron (ENST00000251296.3/84966, intron 1 of 9)	1	18278845	18376367	97523	1	84966	ENST00000412684.3	-78636	ENSG00000117154	IGSF21	immunoglobin superfamily member 21
chr1	18562040	18562378	339	340	18562184	12	5.59882	3.7007	1.71294	0_sample_peak_44	Distal Intergenic	1	18631006	18736138	105133	1	5081	ENST00000375375.7	-68628	ENSG00000009709	PAX7	paired box 7
chr1	18865635	18866038	404	405	18865724	11	4.89799	3.42759	1.37916	0_sample_peak_45	Intron (ENST00000494072.3/8659, intron 22 of 26)	1	18839599	18859682	20084	2	80834	ENST00000375371.3	-5953	ENSG00000179002	TAS1R2	taste 1 receptor member 2
chr1	20148968	20149411	444	445	20149048	13	6.25614	3.93229	2.0508	0_sample_peak_46	3' UTR	1	20139330	20144080	4751	1	64600	ENST00000465062.1	9638	ENSG00000158786	PLA2G2F	phospholipase A2 group IIF
chr1	20163104	20163411	308	309	20163202	14	5.83305	3.57115	1.7913	0_sample_peak_47	3' UTR	1	20163092	20175169	12078	2	391013	ENST00000495760.2	11758	ENSG00000187980	PLA2G2C	phospholipase A2 group IIC
chr1	20465763	20466295	533	534	20465873	12	5.77815	3.80329	1.75206	0_sample_peak_48	Distal Intergenic	1	20483187	20484645	1459	2	55450	ENST00000489020.1	18350	ENSG00000162545	CAMK2N1	calcium/calmodulin dependent protein kinase II inhibitor 1
chr1	21617951	21618613	663	664	21618015	13	5.52851	3.53244	1.68657	0_sample_peak_49	Promoter (1-2kb)	1	21596221	21620041	23821	2	5909	ENST00000374763.6	1428	ENSG00000076864	RAP1GAP	RAP1 GTPase activating protein
chr1	22245442	22245874	433	434	22245546	13	6.44763	4.03989	2.17355	0_sample_peak_50	Distal Intergenic	1	22266239	22266300	62	1	100616433	ENST00000581169.1	-20365	ENSG00000266564	MIR4418	microRNA 4418
chr1	22756770	22757148	379	380	22756868	11	4.81882	3.3818	1.35321	0_sample_peak_51	Intron (ENST00000544305.5/2048, intron 1 of 6)	1	22775178	22913752	138575	1	2048	ENST00000374627.1	-18030	ENSG00000133216	EPHB2	EPH receptor B2
chr1	22875679	22875990	312	313	22875816	15	7.77536	4.46432	3.00681	0_sample_peak_52	Intron (ENST00000544305.5/2048, intron 5 of 6)	1	22865159	22882840	17682	1	2048	ENST00000490436.1	10520	ENSG00000133216	EPHB2	EPH receptor B2
chr1	25043641	25044050	410	411	25043736	11	5.04097	3.51073	1.37918	0_sample_peak_53	Exon (ENST00000648660.1/ENST00000648660.1, exon 2 of 2)	1	25023503	25023586	84	1	100616365	ENST00000580572.1	20138	ENSG00000264371	MIR4425	microRNA 4425
chr1	29310599	29310888	290	291	29310740	13	6.54657	4.09585	2.18438	0_sample_peak_54	Promoter (<=1kb)	1	29311346	29312659	1314	1	10076	ENST00000526080.1	-458	ENSG00000060656	PTPRU	protein tyrosine phosphatase receptor type U
chr1	30101514	30101804	291	292	30101596	11	5.04097	3.51073	1.37918	0_sample_peak_55	Distal Intergenic	1	30013952	30037612	23661	2	101929406	ENST00000445180.2	-63902	ENSG00000233399	LINC01648	long intergenic non-protein coding RNA 1648
chr1	30268907	30269226	320	321	30269065	15	8.16923	4.68098	3.28673	0_sample_peak_56	Distal Intergenic	1	30013952	30037612	23661	2	101929406	ENST00000445180.2	-231295	ENSG00000233399	LINC01648	long intergenic non-protein coding RNA 1648
chr1	30374152	30374468	317	318	30374253	11	5.04097	3.51073	1.37918	0_sample_peak_57	Distal Intergenic	1	30013952	30037612	23661	2	101929406	ENST00000445180.2	-336540	ENSG00000233399	LINC01648	long intergenic non-protein coding RNA 1648
chr1	30877492	30877810	319	320	30877597	12	5.53363	3.66361	1.68657	0_sample_peak_58	Promoter (<=1kb)	1	30869467	30878740	9274	2	9672	ENST00000336798.11	930	ENSG00000162512	SDC3	syndecan 3
chr1	31179773	31180496	724	725	31180377	13	6.49688	4.06772	2.18438	0_sample_peak_59	3' UTR	1	31181589	31188153	6565	2	79570	ENST00000526106.5	7657	ENSG00000084628	NKAIN1	sodium/potassium transporting ATPase interacting 1
chr1	31615143	31615449	307	308	31615274	13	6.54657	4.09585	2.18438	0_sample_peak_60	Promoter (2-3kb)	1	31617686	31623749	6064	1	3061	ENST00000485464.5	-2237	ENSG00000121764	HCRTR1	hypocretin receptor 1
chr1	34177919	34178198	280	281	34178001	12	5.49078	3.6393	1.68513	0_sample_peak_61	Promoter (<=1kb)	1	34177670	34219131	41462	1	84970	ENST00000488417.1	249	ENSG00000142698	C1orf94	chromosome 1 open reading frame 94
chr1	36833248	36833577	330	331	36833335	11	4.83283	3.38988	1.35321	0_sample_peak_62	Intron (ENST00000373091.7/2899, intron 10 of 15)	1	36849948	36853687	3740	2	2899	ENST00000479620.1	20110	ENSG00000163873	GRIK3	glutamate ionotropic receptor kainate type subunit 3
chr1	36857607	36857904	298	299	36857883	14	6.23916	3.78475	2.04258	0_sample_peak_63	Promoter (1-2kb)	1	36849674	36859136	9463	2	2899	ENST00000462621.1	1232	ENSG00000163873	GRIK3	glutamate ionotropic receptor kainate type subunit 3
chr1	37103588	37103882	295	296	37103795	12	5.77815	3.80329	1.75206	0_sample_peak_64	Distal Intergenic	1	37161563	37161634	72	1	100422898	ENST00000579351.1	-57681	ENSG00000264698	MIR4255	microRNA 4255
chr1	37656494	37656820	327	328	37656747	16	6.92652	3.87545	2.44458	0_sample_peak_65	Distal Intergenic	1	37611639	37634923	23285	2	284654	ENST00000356545.6	-21571	ENSG00000169218	RSPO1	R-spondin 1
chr1	37717426	37717724	299	300	37717513	12	4.9374	3.32992	1.37918	0_sample_peak_66	3' UTR	1	37720679	37721857	1179	2	284656	ENST00000453577.1	4133	ENSG00000183317	EPHA10	EPH receptor A10
chr1	38093439	38093968	530	531	38093676	11	5.04097	3.51073	1.37918	0_sample_peak_67	Intron (ENST00000432922.5/ENST00000432922.5, intron 1 of 3)	1	38089231	38089329	99	1	100500801	ENST00000582606.1	4208	ENSG00000265596	MIR3659	microRNA 3659
chr1	41392421	41392767	347	348	41392538	11	4.87803	3.41603	1.37016	0_sample_peak_68	Distal Intergenic	1	41375004	41375669	666	2	101929901	ENST00000429109.1	-16752	ENSG00000229901	LOC101929901	uncharacterized LOC101929901
chr1	43547411	43547702	292	293	43547605	13	6.54657	4.09585	2.18438	0_sample_peak_69	Promoter (2-3kb)	1	43545076	43579284	34209	1	5792	ENST00000437607.1	2335	ENSG00000142949	PTPRF	protein tyrosine phosphatase receptor type F
chr1	43984320	43984667	348	349	43984586	13	6.54657	4.09585	2.18438	0_sample_peak_70	Promoter (<=1kb)	1	43984865	43986206	1342	1	8704	ENST00000481924.1	-198	ENSG00000117411	B4GALT2	beta-1,4-galactosyltransferase 2
chr1	45331886	45332260	375	376	45332116	14	7.21048	4.3137	2.63161	0_sample_peak_71	Promoter (<=1kb)	1	45329273	45332083	2811	2	4595	ENST00000482094.5	0	ENSG00000132781	MUTYH	mutY DNA glycosylase
chr1	46410582	46410915	334	335	46410819	14	7.34419	4.38841	2.69213	0_sample_peak_72	Promoter (<=1kb)	1	46410052	46411651	1600	1	2166	ENST00000493636.1	530	ENSG00000117480	FAAH	fatty acid amide hydrolase
chr1	46430460	46430753	294	295	46430700	17	8.09633	4.32197	3.25291	0_sample_peak_73	Promoter (1-2kb)	1	46432129	46445321	13193	1	729041	ENST00000446499.1	-1376	NA	FAAHP1	fatty acid amide hydrolase pseudogene 1
chr1	46517534	46517868	335	336	46517757	14	5.53927	3.41951	1.68657	0_sample_peak_74	Distal Intergenic	1	46506997	46514226	7230	1	127343	ENST00000360032.3	10537	ENSG00000197587	DMBX1	diencephalon/mesencephalon homeobox 1
chr1	46551767	46552269	503	504	46552049	12	5.55524	3.67589	1.69035	0_sample_peak_75	Promoter (<=1kb)	1	46547380	46551527	4148	2	148930	ENST00000481882.6	-240	ENSG00000162456	KNCN	kinocilin
chr1	46817860	46818144	285	286	46818003	11	5.04097	3.51073	1.37918	0_sample_peak_76	Promoter (<=1kb)	1	46817048	46819015	1968	1	1580	ENST00000497005.1	812	ENSG00000142973	CYP4B1	cytochrome P450 family 4 subfamily B member 1
chr1	47551644	47552043	400	401	47551720	12	5.22352	3.4888	1.50402	0_sample_peak_77	Distal Intergenic	1	47436017	47440691	4675	1	2306	ENST00000334793.5	115627	ENSG00000186564	FOXD2	forkhead box D2
chr1	50299260	50299592	333	334	50299507	16	8.53992	4.71217	3.56733	0_sample_peak_78	Intron (ENST00000641749.1/ENST00000641749.1, intron 1 of 11)	1	50417550	50421632	4083	2	63950	ENST00000418121.5	122040	ENSG00000142700	DMRTA2	DMRT like family A2
chr1	53305784	53306126	343	344	53305882	12	4.84684	3.28012	1.35321	0_sample_peak_79	Exon (ENST00000446686.1/ENST00000446686.1, exon 4 of 6)	1	53246568	53327399	80832	2	7804	ENST00000465675.5	21273	ENSG00000157193	LRP8	LDL receptor related protein 8
chr1	54585368	54585733	366	367	54585456	14	4.94159	3.11856	1.37918	0_sample_peak_80	Intron (ENST00000481208.5/26027, intron 2 of 14)	1	54597264	54599658	2395	1	26027	ENST00000479837.1	-11531	ENSG00000162390	ACOT11	acyl-CoA thioesterase 11
chr1	54651308	54651599	292	293	54651386	11	4.79931	3.37054	1.35321	0_sample_peak_81	Promoter (<=1kb)	1	54651237	54710266	59030	1	374977	ENST00000413188.5	71	ENSG00000184313	MROH7	maestro heat like repeat family member 7
chr1	84757184	84757571	388	389	84757462	17	6.70656	3.64725	2.3036	0_sample_peak_82	Distal Intergenic	1	84666119	84690803	24685	2	117178	ENST00000422026.1	-66381	ENSG00000117155	SSX2IP	SSX family member 2 interacting protein
chr1	121775119	121775458	340	341	121775277	187	24.4014	2.33294	18.1768	0_sample_peak_83	Distal Intergenic	1	121519345	121568791	49447	1	647121	ENST00000458200.2	255774	ENSG00000231752	EMBP1	embigin pseudogene 1
chr1	143192538	143193087	550	551	143192849	376	6.29907	1.29752	2.07078	0_sample_peak_84	Distal Intergenic	1	143419625	143420207	583	2	645166	ENST00000622095.1	227120	NA	LSP1P5	LSP1 pseudogene 5
chr1	143200279	143200590	312	313	143200406	73	14.4153	2.80309	8.68189	0_sample_peak_85	Distal Intergenic	1	143419625	143420207	583	2	645166	ENST00000622095.1	219617	NA	LSP1P5	LSP1 pseudogene 5
chr1	143202134	143202888	755	756	143202293	252	48.937	2.96686	42.1996	0_sample_peak_86	Distal Intergenic	1	143419625	143420207	583	2	645166	ENST00000622095.1	217319	NA	LSP1P5	LSP1 pseudogene 5
chr1	143212202	143212529	328	329	143212332	235	14.504	1.73129	8.76561	0_sample_peak_87	Distal Intergenic	1	143419625	143420207	583	2	645166	ENST00000622095.1	207678	NA	LSP1P5	LSP1 pseudogene 5
chr1	143219769	143220313	545	546	143219871	294	13.718	1.60213	8.03911	0_sample_peak_88	Distal Intergenic	1	143419625	143420207	583	2	645166	ENST00000622095.1	199894	NA	LSP1P5	LSP1 pseudogene 5
chr1	143245465	143245863	399	400	143245565	157	6.76433	1.53367	2.34106	0_sample_peak_89	Distal Intergenic	1	143419625	143420207	583	2	645166	ENST00000622095.1	174344	NA	LSP1P5	LSP1 pseudogene 5
chr1	143246839	143247248	410	411	143247076	482	131.416	3.87607	123.249	0_sample_peak_90	Distal Intergenic	1	143419625	143420207	583	2	645166	ENST00000622095.1	172959	NA	LSP1P5	LSP1 pseudogene 5
chr1	143253997	143254593	597	598	143254251	267	25.4209	2.03982	19.1752	0_sample_peak_91a	Distal Intergenic	1	143419625	143420207	583	2	645166	ENST00000622095.1	165614	NA	LSP1P5	LSP1 pseudogene 5
chr1	143253997	143254593	597	598	143254528	188	16.4065	1.94656	10.5268	0_sample_peak_91b	Distal Intergenic	1	143419625	143420207	583	2	645166	ENST00000622095.1	165614	NA	LSP1P5	LSP1 pseudogene 5
chr1	143261901	143262198	298	299	143262068	244	29.0312	2.24879	22.7123	0_sample_peak_92	Distal Intergenic	1	143419625	143420207	583	2	645166	ENST00000622095.1	158009	NA	LSP1P5	LSP1 pseudogene 5
chr1	143263126	143263731	606	607	143263207	421	8.19552	1.33385	3.3088	0_sample_peak_93a	Distal Intergenic	1	143419625	143420207	583	2	645166	ENST00000622095.1	156476	NA	LSP1P5	LSP1 pseudogene 5
chr1	143263126	143263731	606	607	143263568	484	47.4339	2.09144	40.8241	0_sample_peak_93b	Distal Intergenic	1	143419625	143420207	583	2	645166	ENST00000622095.1	156476	NA	LSP1P5	LSP1 pseudogene 5
chr1	150509753	150510043	291	292	150509993	13	5.50897	3.5219	1.68657	0_sample_peak_94	Promoter (<=1kb)	1	150509302	150510152	851	1	1893	ENST00000490346.1	451	ENSG00000143369	ECM1	extracellular matrix protein 1
chr1	151831376	151831833	458	459	151831459	12	5.22352	3.4888	1.50402	0_sample_peak_95	Promoter (<=1kb)	1	151806894	151831750	24857	2	6097	ENST00000638901.1	0	ENSG00000143365	RORC	RAR related orphan receptor C
chr1	153292114	153292401	288	289	153292319	13	4.88552	3.19154	1.37016	0_sample_peak_96	Distal Intergenic	1	153297862	153310718	12857	2	114771	ENST00000290722.1	18317	ENSG00000159527	PGLYRP3	peptidoglycan recognition protein 3
chr1	153398022	153398642	621	622	153398138	13	5.85485	3.70997	1.8077	0_sample_peak_97	Distal Intergenic	1	153390032	153391188	1157	2	6279	ENST00000368733.3	-6834	ENSG00000143546	S100A8	S100 calcium binding protein A8
chr1	155066267	155066549	283	284	155066440	16	7.64268	4.23868	2.91444	0_sample_peak_98	Promoter (2-3kb)	1	155063761	155069538	5778	1	1945	ENST00000427683.2	2506	ENSG00000243364	EFNA4	ephrin A4
chr1	155284610	155284918	309	310	155284737	16	6.83719	3.83108	2.39413	0_sample_peak_99	Promoter (2-3kb)	1	155282538	155287903	5366	1	57657	ENST00000467204.1	2072	ENSG00000143630	HCN3	hyperpolarization activated cyclic nucleotide gated potassium channel 3
chr1	155287386	155287834	449	450	155287752	16	7.54657	4.18916	2.84984	0_sample_peak_100	Exon (ENST00000368358.3/57657, exon 8 of 8)	1	155282538	155287903	5366	1	57657	ENST00000467204.1	4848	ENSG00000143630	HCN3	hyperpolarization activated cyclic nucleotide gated potassium channel 3
chr1	156845047	156845393	347	348	156845177	11	5.04097	3.51073	1.37918	0_sample_peak_101	Exon (ENST00000368195.3/3645, exon 11 of 22)	1	156837209	156881850	44642	1	4914	ENST00000530298.5	7838	ENSG00000198400	NTRK1	neurotrophic receptor tyrosine kinase 1
chr1	156942229	156942518	290	291	156942344	16	8.56874	4.72771	3.5899	0_sample_peak_102	Promoter (2-3kb)	1	156936816	156939740	2925	2	9826	ENST00000492592.1	-2489	ENSG00000132694	ARHGEF11	Rho guanine nucleotide exchange factor 11
chr1	160414636	160414997	362	363	160414728	11	5.04097	3.51073	1.37918	0_sample_peak_103	Intron (ENST00000368061.2/57216, intron 1 of 7)	1	160419493	160424147	4655	1	57216	ENST00000483408.1	-4496	ENSG00000162738	VANGL2	VANGL planar cell polarity protein 2
chr1	173685069	173685408	340	341	173685256	12	5.57697	3.68825	1.69757	0_sample_peak_104	Distal Intergenic	1	173609561	173669862	60302	2	339416	ENST00000333279.2	-15207	ENSG00000183831	ANKRD45	ankyrin repeat domain 45
chr1	180197934	180198304	371	372	180198031	11	5.04097	3.51073	1.37918	0_sample_peak_105	Promoter (1-2kb)	1	180196682	180198016	1335	1	5768	ENST00000443059.1	1252	ENSG00000116260	QSOX1	quiescin sulfhydryl oxidase 1
chr1	181346795	181347183	389	390	181347084	14	6.23916	3.78475	2.04258	0_sample_peak_106	Intron (ENST00000524607.6/777, intron 1 of 11)	1	181317690	181716129	398440	1	777	ENST00000524607.6	29105	ENSG00000198216	CACNA1E	calcium voltage-gated channel subunit alpha1 E
chr1	201212441	201212762	322	323	201212514	11	5.04097	3.51073	1.37918	0_sample_peak_107	Promoter (<=1kb)	1	201212642	201228952	16311	1	91156	ENST00000412892.2	0	ENSG00000163395	IGFN1	immunoglobulin like and fibronectin type III domain containing 1
chr1	201377481	201378041	561	562	201377583	14	7.07302	4.23735	2.52768	0_sample_peak_108	Promoter (<=1kb)	1	201359008	201377661	18654	2	7139	ENST00000367318.9	0	ENSG00000118194	TNNT2	troponin T2, cardiac type
chr1	201379965	201380450	486	487	201380191	14	7.34419	4.38841	2.69213	0_sample_peak_109	Promoter (2-3kb)	1	201359034	201377762	18729	2	7139	ENST00000509001.5	-2203	ENSG00000118194	TNNT2	troponin T2, cardiac type
chr1	201430507	201430811	305	306	201430646	14	4.94159	3.11856	1.37918	0_sample_peak_110	Promoter (<=1kb)	1	201408864	201429866	21003	2	7135	ENST00000336092.8	-641	ENSG00000159173	TNNI1	troponin I1, slow skeletal type
chr1	201809551	201809894	344	345	201809723	14	5.97085	3.64311	1.88886	0_sample_peak_111	Promoter (<=1kb)	1	201808611	201808702	92	1	100302158	ENST00000408101.1	940	ENSG00000221028	MIR1231	microRNA 1231
chr1	202187179	202187773	595	596	202187563	17	6.90859	3.74227	2.44391	0_sample_peak_112	Promoter (<=1kb)	1	202186855	202189455	2601	1	148713	ENST00000490575.1	324	ENSG00000243323	PTPRVP	protein tyrosine phosphatase receptor type V, pseudogene
chr1	202245290	202245679	390	391	202245526	11	4.91808	3.43924	1.37918	0_sample_peak_113	Intron (ENST00000367278.7/59352, intron 4 of 17)	1	202225423	202236334	10912	1	59352	ENST00000503519.1	19867	ENSG00000133067	LGR6	leucine rich repeat containing G protein-coupled receptor 6
chr1	202251448	202251743	296	297	202251574	14	5.55218	3.42612	1.68907	0_sample_peak_114	Intron (ENST00000367278.7/59352, intron 4 of 17)	1	202276270	202306921	30652	1	59352	ENST00000308543.3	-24527	ENSG00000133067	LGR6	leucine rich repeat containing G protein-coupled receptor 6
chr1	203041189	203041614	426	427	203041444	11	5.04097	3.51073	1.37918	0_sample_peak_115	Intron (ENST00000367240.6/8497, intron 2 of 28)	1	203045409	203046507	1099	1	8497	ENST00000601609.1	-3795	ENSG00000143847	PPFIA4	PTPRF interacting protein alpha 4
chr1	203173576	203174033	458	459	203173792	16	9.02008	4.97354	3.92969	0_sample_peak_116	Promoter (1-2kb)	1	203167811	203175783	7973	2	4608	ENST00000621380.1	1750	ENSG00000133055	MYBPH	myosin binding protein H
chr1	203225002	203225301	300	301	203225286	11	5.04097	3.51073	1.37918	0_sample_peak_117	Promoter (2-3kb)	1	203219574	203222310	2737	2	1118	ENST00000506427.1	-2692	ENSG00000133063	CHIT1	chitinase 1
chr1	203556138	203556442	305	306	203556275	14	6.23916	3.78475	2.04258	0_sample_peak_118	Distal Intergenic	1	203495970	203499709	3740	1	26254	ENST00000448911.1	60168	ENSG00000188770	OPTC	opticin
chr1	204142430	204142761	332	333	204142522	11	4.83283	3.38988	1.35321	0_sample_peak_119	Promoter (<=1kb)	1	204140035	204142026	1992	2	55224	ENST00000477125.1	-404	ENSG00000143845	ETNK2	ethanolamine kinase 2
chr1	204834382	204834681	300	301	204834491	11	5.04097	3.51073	1.37918	0_sample_peak_120	Intron (ENST00000404977.6/23114, intron 1 of 25)	1	204828695	204977139	148445	1	23114	ENST00000403080.5	5687	ENSG00000163531	NFASC	neurofascin
chr1	205941558	205941920	363	364	205941679	11	5.04097	3.51073	1.37918	0_sample_peak_121	Promoter (1-2kb)	1	205913048	205943460	30413	2	115019	ENST00000367135.7	1540	ENSG00000174502	SLC26A9	solute carrier family 26 member 9
chr1	213875655	213875943	289	290	213875907	13	6.54657	4.09585	2.18438	0_sample_peak_122	Intron (ENST00000433082.6/100505832, intron 4 of 5)	1	213832541	213894748	62208	2	100505832	ENST00000608035.5	18805	NA	PROX1-AS1	PROX1 antisense RNA 1
chr1	224891030	224891373	344	345	224891125	11	5.04097	3.51073	1.37918	0_sample_peak_123	Distal Intergenic	1	224896262	225399269	503008	1	127602	ENST00000445597.6	-4889	ENSG00000185842	DNAH14	dynein axonemal heavy chain 14
chr1	227276383	227276663	281	282	227276613	12	5.51214	3.65141	1.68657	0_sample_peak_124	Intron (ENST00000366767.7/8476, intron 1 of 34)	1	227199557	227254155	54599	2	8476	ENST00000462553.2	-22228	ENSG00000143776	CDC42BPA	CDC42 binding protein kinase alpha
chr1	228280076	228280359	284	285	228280160	12	5.0303	3.38124	1.37918	0_sample_peak_125	Promoter (<=1kb)	1	228280208	228284991	4784	1	84033	ENST00000366704.1	0	ENSG00000154358	OBSCN	obscurin, cytoskeletal calmodulin and titin-interacting RhoGEF
chr1	228318750	228319060	311	312	228319004	13	5.85485	3.70997	1.8077	0_sample_peak_126	Exon (ENST00000284548.15/84033, exon 54 of 81)	1	228303609	228304344	736	1	84033	ENST00000602832.1	15141	ENSG00000154358	OBSCN	obscurin, cytoskeletal calmodulin and titin-interacting RhoGEF
chr1	228346981	228347270	290	291	228347065	12	5.59882	3.7007	1.71294	0_sample_peak_127	Intron (ENST00000284548.15/84033, intron 75 of 80)	1	228353034	228361250	8217	1	84033	ENST00000474237.1	-5764	ENSG00000154358	OBSCN	obscurin, cytoskeletal calmodulin and titin-interacting RhoGEF
chr1	228364875	228365263	389	390	228365152	15	8.16923	4.68098	3.28673	0_sample_peak_128	Exon (ENST00000422127.5/84033, exon 81 of 105)	1	228353034	228361250	8217	1	84033	ENST00000474237.1	11841	ENSG00000154358	OBSCN	obscurin, cytoskeletal calmodulin and titin-interacting RhoGEF
chr1	230748791	230749221	431	432	230749024	16	6.92652	3.87545	2.44458	0_sample_peak_129	Promoter (1-2kb)	1	230747415	230802003	54589	1	10753	ENST00000354537.1	1376	ENSG00000135773	CAPN9	calpain 9
chr10	41558299	41558622	324	325	41558459	23	14.8875	6.65248	9.11286	0_sample_peak_130	Distal Intergenic	10	42336101	42353011	16911	2	441666	ENST00000423987.2	794389	ENSG00000215146	LOC441666	zinc finger protein 91 pseudogene
chr10	41854963	41855271	309	310	41855193	114	6.70642	1.65281	2.3036	0_sample_peak_131	Distal Intergenic	10	42336101	42353011	16911	2	441666	ENST00000423987.2	497740	ENSG00000215146	LOC441666	zinc finger protein 91 pseudogene
chr10	42099833	42100125	293	294	42100048	136	17.8159	2.30567	11.8011	0_sample_peak_132	Distal Intergenic	10	42336101	42353011	16911	2	441666	ENST00000423987.2	252886	ENSG00000215146	LOC441666	zinc finger protein 91 pseudogene
chr10	42885146	42885464	319	320	42885222	12	4.99285	3.36052	1.37918	0_sample_peak_133	Distal Intergenic	10	42871521	42874060	2540	1	101929445	ENST00000421320.1	13625	ENSG00000234944	LINC02623	long intergenic non-protein coding RNA 2623
chr10	42991584	42991908	325	326	42991800	17	6.90859	3.74227	2.44391	0_sample_peak_134	Distal Intergenic	10	42997563	42997681	119	1	100847014	ENST00000579544.1	-5655	ENSG00000263795	MIR5100	microRNA 5100
chr10	43086189	43086677	489	490	43086275	14	5.87196	3.59142	1.82224	0_sample_peak_135	Intron (ENST00000355710.7/5979, intron 1 of 19)	10	43077079	43127504	50426	1	5979	ENST00000340058.5	9110	ENSG00000165731	RET	ret proto-oncogene
chr10	43377191	43377576	386	387	43377283	14	4.84092	3.06886	1.35321	0_sample_peak_136	Promoter (2-3kb)	10	43374469	43376335	1867	1	53828	ENST00000479189.1	2722	ENSG00000150201	FXYD4	FXYD domain containing ion transport regulator 4
chr10	44929589	44929942	354	355	44929669	14	4.94159	3.11856	1.37918	0_sample_peak_137	Promoter (1-2kb)	10	44931850	44935035	3186	1	643236	ENST00000460364.1	-1908	ENSG00000187783	TMEM72	transmembrane protein 72
chr10	46225564	46226088	525	526	46225858	15	7.2128	4.16153	2.63161	0_sample_peak_138	Distal Intergenic	10	46233885	46273557	39673	2	100996567	ENST00000604933.2	47469	NA	ANTXRLP1	ANTXR like pseudogene 1
chr10	46552861	46553497	637	638	46553258	24	5.89033	2.76452	1.83624	0_sample_peak_139	Promoter (2-3kb)	10	46549044	46555530	6487	2	9721	ENST00000374317.1	2033	ENSG00000204175	GPRIN2	G protein regulated inducer of neurite outgrowth 2
chr10	47026516	47027042	527	528	47026979	13	5.45093	3.49068	1.65874	0_sample_peak_140	Distal Intergenic	10	46940582	47002488	61907	1	26095	ENST00000437863.2	85934	ENSG00000204179	PTPN20	protein tyrosine phosphatase non-receptor type 20
chr10	47028011	47028840	830	831	47028577	14	6.28196	3.80753	2.06943	0_sample_peak_141	Distal Intergenic	10	46940582	47002488	61907	1	26095	ENST00000437863.2	87429	ENSG00000204179	PTPN20	protein tyrosine phosphatase non-receptor type 20
chr10	47036419	47036993	575	576	47036585	12	4.79359	3.25095	1.35321	0_sample_peak_142	Distal Intergenic	10	46940582	47002488	61907	1	26095	ENST00000437863.2	95837	ENSG00000204179	PTPN20	protein tyrosine phosphatase non-receptor type 20
chr10	48456120	48456661	542	543	48456268	13	6.37481	3.99886	2.12073	0_sample_peak_143	Intron (ENST00000249601.8/58504, intron 5 of 9)	10	48446036	48451627	5592	2	58504	ENST00000477708.6	-4493	ENSG00000128805	ARHGAP22	Rho GTPase activating protein 22
chr10	48457271	48457648	378	379	48457367	13	6.27961	3.94543	2.06839	0_sample_peak_144	Intron (ENST00000249601.8/58504, intron 5 of 9)	10	48446036	48451627	5592	2	58504	ENST00000477708.6	-5644	ENSG00000128805	ARHGAP22	Rho GTPase activating protein 22
chr10	48464017	48464486	470	471	48464112	12	5.0303	3.38124	1.37918	0_sample_peak_145	Promoter (2-3kb)	10	48454157	48466696	12540	2	58504	ENST00000489984.1	2210	ENSG00000128805	ARHGAP22	Rho GTPase activating protein 22
chr10	49621529	49621862	334	335	49621808	15	7.80251	4.47914	3.02742	0_sample_peak_146	Intron (ENST00000339797.5/1103, intron 4 of 14)	10	49615757	49619856	4100	1	1103	ENST00000490270.1	5772	ENSG00000070748	CHAT	choline O-acetyltransferase
chr10	49622658	49622989	332	333	49622744	11	4.93828	3.45096	1.37918	0_sample_peak_147	Intron (ENST00000339797.5/1103, intron 5 of 14)	10	49615757	49619856	4100	1	1103	ENST00000490270.1	6901	ENSG00000070748	CHAT	choline O-acetyltransferase
chr10	50022013	50022347	335	336	50022196	13	5.94072	3.75717	1.86745	0_sample_peak_148	Intron (ENST00000456967.5/100421577, intron 6 of 6)	10	49988644	50010425	21782	1	414189	ENST00000412531.3	33369	ENSG00000204149	AGAP6	ArfGAP with GTPase domain, ankyrin repeat and PH domain 6
chr10	50679175	50679491	317	318	50679302	16	7.74063	4.28939	2.98041	0_sample_peak_149	Exon (ENST00000442076.2/ENST00000442076.2, exon 2 of 8)	10	50460673	50625163	164491	2	259230	ENST00000608287.1	-54012	ENSG00000198964	SGMS1	sphingomyelin synthase 1
chr10	58737421	58737860	440	441	58737534	18	4.82647	2.74307	1.35321	0_sample_peak_150	Intron (ENST00000373886.7/80114, intron 3 of 20)	10	58715554	58716257	704	1	728640	ENST00000332869.5	21867	NA	FAM133CP	family with sequence similarity 133, member A pseudogene
chr10	61057643	61057995	353	354	61057795	31	12.518	4.39432	6.94851	0_sample_peak_151	Distal Intergenic	10	61016275	61026420	10146	1	100507058	ENST00000417931.1	41368	ENSG00000227244	LINC00845	long intergenic non-protein coding RNA 845
chr10	65078672	65078955	284	285	65078879	16	5.08884	3.00536	1.41219	0_sample_peak_152	Distal Intergenic	10	64901136	64924518	23383	2	101928887	ENST00000425902.2	-154154	ENSG00000224714	LINC02671	long intergenic non-protein coding RNA 2671
chr10	69710608	69710890	283	284	69710746	12	4.97427	3.35026	1.37918	0_sample_peak_153	Distal Intergenic	10	69630544	69632877	2334	1	219738	ENST00000421716.1	80064	ENSG00000171224	FAM241B	family with sequence similarity 241 member B
chr10	69730960	69731380	421	422	69731065	13	4.98136	3.2416	1.37918	0_sample_peak_154	Distal Intergenic	10	69801867	69959144	157278	1	1305	ENST00000645393.1	-70487	ENSG00000197467	COL13A1	collagen type XIII alpha 1 chain
chr10	69880278	69880586	309	310	69880413	15	6.8634	3.97759	2.41309	0_sample_peak_155	Promoter (2-3kb)	10	69877296	69879427	2132	1	1305	ENST00000484990.1	2982	ENSG00000197467	COL13A1	collagen type XIII alpha 1 chain
chr10	69910579	69910962	384	385	69910826	18	6.86296	3.60729	2.41309	0_sample_peak_156	Intron (ENST00000645393.1/1305, intron 17 of 40)	10	69927088	69959015	31928	1	1305	ENST00000398975.6	-16126	ENSG00000197467	COL13A1	collagen type XIII alpha 1 chain
chr10	69919055	69919406	352	353	69919231	13	4.81523	3.15501	1.35321	0_sample_peak_157	Exon (ENST00000645393.1/1305, exon 20 of 41)	10	69927088	69959015	31928	1	1305	ENST00000398975.6	-7682	ENSG00000197467	COL13A1	collagen type XIII alpha 1 chain
chr10	70321236	70321565	330	331	70321318	12	4.84684	3.28012	1.35321	0_sample_peak_158	Intron (ENST00000395011.5/55222, intron 3 of 3)	10	70247329	70283676	36348	2	64106	ENST00000277942.6	-37560	ENSG00000148734	NPFFR1	neuropeptide FF receptor 1
chr10	70563430	70563803	374	375	70563634	16	7.74063	4.28939	2.98041	0_sample_peak_159	Intron (ENST00000263563.6/27143, intron 18 of 19)	10	70597348	70602687	5340	2	5551	ENST00000638674.1	38884	ENSG00000180644	PRF1	perforin 1
chr10	70566039	70566387	349	350	70566243	14	5.53927	3.41951	1.68657	0_sample_peak_160	Intron (ENST00000263563.6/27143, intron 19 of 19)	10	70597348	70602687	5340	2	5551	ENST00000638674.1	36300	ENSG00000180644	PRF1	perforin 1
chr10	70692452	70692822	371	372	70692679	16	8.83517	4.87225	3.80496	0_sample_peak_161	Intron (ENST00000373207.1/140766, intron 2 of 21)	10	70672803	70762441	89639	1	140766	ENST00000373208.5	19649	ENSG00000138316	ADAMTS14	ADAM metallopeptidase with thrombospondin type 1 motif 14
chr10	71071170	71071511	342	343	71071363	13	5.52851	3.53244	1.68657	0_sample_peak_162	Intron (ENST00000646051.1/ENST00000646051.1, intron 3 of 4)	10	70939133	70944144	5012	1	105378349	ENST00000558852.2	132037	ENSG00000259267	LINC02622	long intergenic non-protein coding RNA 2622
chr10	71192610	71192934	325	326	71192688	12	4.9009	3.30982	1.37918	0_sample_peak_163	Distal Intergenic	10	71212570	71302864	90295	1	219699	ENST00000335350.10	-19636	ENSG00000107731	UNC5B	unc-5 netrin receptor B
chr10	71240867	71241358	492	493	71240944	12	4.75854	3.23179	1.3268	0_sample_peak_164	Intron (ENST00000335350.10/219699, intron 1 of 16)	10	71217224	71218228	1005	2	728978	ENST00000447119.2	-22639	ENSG00000237512	UNC5B-AS1	UNC5B antisense RNA 1
chr10	71435384	71435721	338	339	71435529	12	4.97427	3.35026	1.37918	0_sample_peak_165	Intron (ENST00000398809.8/64072, intron 1 of 31)	10	71439832	71717907	278076	1	64072	ENST00000442677.4	-4111	ENSG00000107736	CDH23	cadherin related 23
chr10	71509449	71509955	507	508	71509678	18	9.45303	4.85207	4.29619	0_sample_peak_166	Promoter (1-2kb)	10	71511120	71647908	136789	1	64072	ENST00000646131.1	-1165	ENSG00000107736	CDH23	cadherin related 23
chr10	71513166	71513444	279	280	71513213	14	5.28932	3.29242	1.54852	0_sample_peak_167	Promoter (1-2kb)	10	71512113	71646782	134670	1	64072	ENST00000643732.1	1053	ENSG00000107736	CDH23	cadherin related 23
chr10	71546232	71546526	295	296	71546324	14	6.45743	3.90144	2.17696	0_sample_peak_168	Intron (ENST00000398809.8/64072, intron 6 of 31)	10	71570795	71716872	146078	1	64072	ENST00000466757.8	-24269	ENSG00000107736	CDH23	cadherin related 23
chr10	71561434	71561736	303	304	71561519	13	4.88552	3.19154	1.37016	0_sample_peak_169	Intron (ENST00000398809.8/64072, intron 6 of 31)	10	71570795	71716872	146078	1	64072	ENST00000466757.8	-9059	ENSG00000107736	CDH23	cadherin related 23
chr10	71653524	71653846	323	324	71653621	13	5.35607	3.43985	1.5958	0_sample_peak_170	Intron (ENST00000398809.8/64072, intron 14 of 31)	10	71617285	71647904	30620	1	64072	ENST00000470494.5	36239	ENSG00000107736	CDH23	cadherin related 23
chr10	71663126	71663405	280	281	71663213	13	5.30025	3.41006	1.55774	0_sample_peak_171	Intron (ENST00000398809.8/64072, intron 14 of 31)	10	71617285	71647904	30620	1	64072	ENST00000470494.5	45841	ENSG00000107736	CDH23	cadherin related 23
chr10	71704998	71705427	430	431	71705091	16	6.2284	3.53436	2.04258	0_sample_peak_172	Exon (ENST00000398809.8/64072, exon 25 of 32)	10	71712604	71742036	29433	1	64072	ENST00000398792.3	-7177	ENSG00000107736	CDH23	cadherin related 23
chr10	71746984	71747366	383	384	71747108	17	7.13652	3.85072	2.57821	0_sample_peak_173	Intron (ENST00000622827.4/64072, intron 36 of 67)	10	71711710	71737824	26115	2	414152	ENST00000398786.2	-9160	ENSG00000214688	C10orf105	chromosome 10 open reading frame 105
chr10	78177836	78178126	291	292	78177988	13	5.39374	3.46	1.62244	0_sample_peak_174	Exon (ENST00000634547.1/ENST00000634547.1, exon 1 of 1)	10	78248740	78551355	302616	1	100132987	ENST00000624665.3	-70614	ENSG00000230417	LINC00856	long intergenic non-protein coding RNA 856
chr10	78286041	78286457	417	418	78286120	12	4.95579	3.34006	1.37918	0_sample_peak_175	Intron (ENST00000634930.1/ENST00000634930.1, intron 1 of 3)	10	78267442	78330595	63154	1	414243	ENST00000459633.1	18599	ENSG00000230417	LINC00595	long intergenic non-protein coding RNA 595
chr10	79239044	79239352	309	310	79239257	13	4.81523	3.15501	1.35321	0_sample_peak_176	Intron (ENST00000334512.9/57178, intron 7 of 24)	10	79243669	79291085	47417	1	57178	ENST00000472035.5	-4317	ENSG00000108175	ZMIZ1	zinc finger MIZ-type containing 1
chr10	79255356	79255646	291	292	79255455	14	5.53927	3.41951	1.68657	0_sample_peak_177	Intron (ENST00000334512.9/57178, intron 7 of 24)	10	79243669	79291085	47417	1	57178	ENST00000472035.5	11687	ENSG00000108175	ZMIZ1	zinc finger MIZ-type containing 1
chr10	79388504	79388978	475	476	79388611	14	5.57033	3.43542	1.69664	0_sample_peak_178	Intron (ENST00000438554.2/ENST00000438554.2, intron 1 of 1)	10	79347658	79354086	6429	1	10105	ENST00000448165.1	40846	ENSG00000108179	PPIF	peptidylprolyl isomerase F
chr10	79560117	79560543	427	428	79560193	12	5.54905	3.67237	1.68657	0_sample_peak_179	Promoter (<=1kb)	10	79555852	79560395	4544	2	729238	ENST00000372325.6	0	ENSG00000185303	SFTPA2	surfactant protein A2
chr10	79939469	79939774	306	307	79939565	14	6.0313	3.67485	1.93018	0_sample_peak_180	Intron (ENST00000453174.7/100288974, intron 7 of 7)	10	79937740	79949103	11364	2	6441	ENST00000372292.7	9329	ENSG00000133661	SFTPD	surfactant protein D
chr10	80357925	80358208	284	285	80358060	17	6.25691	3.43955	2.0508	0_sample_peak_181	Promoter (1-2kb)	10	80356802	80368073	11272	1	84332	ENST00000256039.2	1123	ENSG00000133665	DYDC2	DPY30 domain containing 2
chr10	85240597	85240900	304	305	85240683	14	5.46266	3.38036	1.66602	0_sample_peak_182	Distal Intergenic	10	85193421	85197958	4538	2	101929624	ENST00000454178.1	-42639	ENSG00000237267	LINC01519	long intergenic non-protein coding RNA 1519
chr10	85572160	85572481	322	323	85572444	17	9.11281	4.84606	4.00603	0_sample_peak_183	Distal Intergenic	10	85577731	85607213	29483	1	100507470	ENST00000630182.1	-5250	ENSG00000234942	GRID1-AS1	GRID1 antisense RNA 1
chr10	85610041	85610335	295	296	85610118	12	4.84684	3.28012	1.35321	0_sample_peak_184	Promoter (2-3kb)	10	85601993	85613133	11141	2	2894	ENST00000552278.2	2798	ENSG00000182771	GRID1	glutamate ionotropic receptor delta type subunit 1
chr10	86059471	86059759	289	290	86059645	16	8.68555	4.79088	3.68471	0_sample_peak_185	Intron (ENST00000327946.11/2894, intron 4 of 15)	10	86264694	86264788	95	2	442911	ENST00000362234.2	205029	ENSG00000199104	MIR346	microRNA 346
chr10	86105444	86105791	348	349	86105692	15	6.22012	3.64748	2.04258	0_sample_peak_186	Intron (ENST00000327946.11/2894, intron 4 of 15)	10	86264694	86264788	95	2	442911	ENST00000362234.2	158997	ENSG00000199104	MIR346	microRNA 346
chr10	86112280	86112562	283	284	86112551	15	6.22012	3.64748	2.04258	0_sample_peak_187	Intron (ENST00000327946.11/2894, intron 4 of 15)	10	86264694	86264788	95	2	442911	ENST00000362234.2	152226	ENSG00000199104	MIR346	microRNA 346
chr10	86154844	86155395	552	553	86154933	12	5.30374	3.53377	1.55939	0_sample_peak_188	Intron (ENST00000327946.11/2894, intron 3 of 15)	10	86264694	86264788	95	2	442911	ENST00000362234.2	109393	ENSG00000199104	MIR346	microRNA 346
chr10	86156862	86157140	279	280	86157088	13	5.52851	3.53244	1.68657	0_sample_peak_189	Intron (ENST00000327946.11/2894, intron 3 of 15)	10	86264694	86264788	95	2	442911	ENST00000362234.2	107648	ENSG00000199104	MIR346	microRNA 346
chr10	86218825	86219235	411	412	86219001	17	7.45189	4.00297	2.77885	0_sample_peak_190	Intron (ENST00000327946.11/2894, intron 2 of 15)	10	86264694	86264788	95	2	442911	ENST00000362234.2	45553	ENSG00000199104	MIR346	microRNA 346
chr10	86303921	86304202	282	283	86304014	13	5.56787	3.55369	1.69664	0_sample_peak_191	Intron (ENST00000327946.11/2894, intron 2 of 15)	10	86264694	86264788	95	2	442911	ENST00000362234.2	-39133	ENSG00000199104	MIR346	microRNA 346
chr10	86314006	86314375	370	371	86314106	13	5.10221	3.30509	1.42385	0_sample_peak_192	Intron (ENST00000327946.11/2894, intron 2 of 15)	10	86264694	86264788	95	2	442911	ENST00000362234.2	-49218	ENSG00000199104	MIR346	microRNA 346
chr10	86651284	86651661	378	379	86651611	21	8.53375	3.99697	3.56561	0_sample_peak_193	Promoter (2-3kb)	10	86654557	86666455	11899	1	94233	ENST00000372071.6	-2896	ENSG00000122375	OPN4	opsin 4
chr10	86658882	86659288	407	408	86658999	14	5.1232	3.20893	1.43757	0_sample_peak_194	Intron (ENST00000372071.6/94233, intron 5 of 10)	10	86654617	86666848	12232	1	94233	ENST00000443292.1	4265	ENSG00000122375	OPN4	opsin 4
chr10	86659571	86659875	305	306	86659649	16	5.08884	3.00536	1.41219	0_sample_peak_195	Intron (ENST00000372071.6/94233, intron 6 of 10)	10	86654617	86666848	12232	1	94233	ENST00000443292.1	4954	ENSG00000122375	OPN4	opsin 4
chr10	88068672	88069031	360	361	88068806	15	7.51168	4.3214	2.82123	0_sample_peak_196	Distal Intergenic	10	87952199	87961309	9111	1	5728	ENST00000472832.2	116473	ENSG00000171862	PTEN	phosphatase and tensin homolog
chr10	98258614	98259054	441	442	98258708	14	5.1232	3.20893	1.43757	0_sample_peak_197	Exon (ENST00000260702.3/84171, exon 6 of 15)	10	98247690	98268250	20561	2	84171	ENST00000260702.3	9196	ENSG00000138131	LOXL4	lysyl oxidase like 4
chr10	98320708	98321022	315	316	98320990	13	5.17304	3.3425	1.47085	0_sample_peak_198	Distal Intergenic	10	98247690	98268250	20561	2	84171	ENST00000260702.3	-52458	ENSG00000138131	LOXL4	lysyl oxidase like 4
chr10	99537352	99537630	279	280	99537450	13	4.88552	3.19154	1.37016	0_sample_peak_199	Distal Intergenic	10	99532953	99536521	3569	1	159296	ENST00000622383.1	4399	ENSG00000119919	NKX2-3	NK2 homeobox 3
chr10	100620091	100620642	552	553	100620272	13	5.15521	3.33307	1.45813	0_sample_peak_200	Distal Intergenic	10	100536470	100545497	9028	1	55662	ENST00000478787.1	83621	ENSG00000166135	HIF1AN	hypoxia inducible factor 1 subunit alpha inhibitor
chr10	100806040	100806429	390	391	100806351	14	6.34695	3.84221	2.10344	0_sample_peak_201	Intron (ENST00000553492.5/5076, intron 3 of 3)	10	100748850	100824654	75805	1	5076	ENST00000554172.2	57190	ENSG00000075891	PAX2	paired box 2
chr10	101089715	101090696	982	983	101090285	15	6.22012	3.64748	2.04258	0_sample_peak_202	Exon (ENST00000445873.5/100038246, exon 3 of 3)	10	101066299	101068131	1833	1	81621	ENST00000465807.1	23416	ENSG00000107821	KAZALD1	Kazal type serine peptidase inhibitor domain 1
chr10	101303991	101304371	381	382	101304325	13	5.45093	3.49068	1.65874	0_sample_peak_203	Distal Intergenic	10	101252821	101263550	10730	2	101927419	ENST00000422661.1	-40441	ENSG00000229649	LINC02681	long intergenic non-protein coding RNA 2681
chr10	101561587	101561962	376	377	101561664	13	5.54814	3.54303	1.68657	0_sample_peak_204	Distal Intergenic	10	101570560	101596651	26092	1	25911	ENST00000470165.1	-8598	ENSG00000166171	DPCD	deleted in primary ciliary dyskinesia homolog (mouse)
chr10	101844586	101845179	594	595	101844686	14	5.89156	3.60164	1.8365	0_sample_peak_205	Promoter (<=1kb)	10	101825975	101843920	17946	2	30819	ENST00000358038.7	-666	ENSG00000120049	KCNIP2	potassium voltage-gated channel interacting protein 2
chr10	103443755	103444035	281	282	103443874	15	5.68198	3.38001	1.75206	0_sample_peak_206	Promoter (<=1kb)	10	103444313	103445724	1412	1	22984	ENST00000478543.1	-278	ENSG00000148843	PDCD11	programmed cell death 11
chr10	103646303	103646606	304	305	103646536	16	6.96272	3.89348	2.46591	0_sample_peak_207	Intron (ENST00000369774.8/9644, intron 8 of 14)	10	103599520	103693623	94104	2	9644	ENST00000315994.6	47017	ENSG00000107957	SH3PXD2A	SH3 and PX domains 2A
chr10	104050950	104051356	407	408	104051044	17	8.3209	4.43558	3.39909	0_sample_peak_208	Promoter (2-3kb)	10	104048089	104048186	98	2	100126326	ENST00000401264.1	-2764	ENSG00000283788	MIR936	microRNA 936
chr10	104416989	104417276	288	289	104417078	12	4.84684	3.28012	1.35321	0_sample_peak_209	Intron (ENST00000369704.7/159686, intron 15 of 17)	10	104376855	104382360	5506	1	159686	ENST00000369703.1	40134	ENSG00000120051	CFAP58	cilia and flagella associated protein 58
chr10	104816386	104817199	814	815	104817060	13	6.54657	4.09585	2.18438	0_sample_peak_210	Intron (ENST00000369701.7/22986, intron 1 of 26)	10	104664608	104666200	1593	2	100505890	ENST00000449805.2	-150186	ENSG00000226387	SORCS3-AS1	SORCS3 antisense RNA 1
chr10	113581001	113581336	336	337	113581120	13	5.62766	3.58606	1.72913	0_sample_peak_211	Intron (ENST00000542051.5/3026, intron 8 of 12)	10	113567484	113570158	2675	1	3026	ENST00000460714.1	13517	ENSG00000148702	HABP2	hyaluronan binding protein 2
chr10	117255951	117256267	317	318	117256100	13	5.74999	3.6526	1.75206	0_sample_peak_212	Intron (ENST00000298472.10/6571, intron 9 of 15)	10	117241114	117279430	38317	1	6571	ENST00000644641.2	14837	ENSG00000165646	SLC18A2	solute carrier family 18 member A2
chr10	120247893	120248260	368	369	120248023	13	6.2096	3.90628	2.04258	0_sample_peak_213	Distal Intergenic	10	120354701	120355183	483	2	6144	ENST00000495531.1	106923	ENSG00000122026	RPL21	ribosomal protein L21
chr10	120600685	120601139	455	456	120600895	14	6.26051	3.79611	2.05299	0_sample_peak_214	Promoter (2-3kb)	10	120597949	120600124	2176	1	404216	ENST00000369071.4	2736	ENSG00000177234	LINC01561	long intergenic non-protein coding RNA 1561
chr10	120984445	120984800	356	357	120984612	17	8.71664	4.63882	3.70554	0_sample_peak_215	Distal Intergenic	10	120904065	120905656	1592	1	55717	ENST00000603658.1	80380	ENSG00000120008	WDR11	WD repeat domain 11
chr10	122574690	122574969	280	281	122574955	13	5.52851	3.53244	1.68657	0_sample_peak_216	Intron (ENST00000330163.8/1755, intron 6 of 39)	10	122560665	122643736	83072	1	1755	ENST00000619379.1	14025	ENSG00000187908	DMBT1	deleted in malignant brain tumors 1
chr10	123570380	123570710	331	332	123570679	13	5.62766	3.58606	1.72913	0_sample_peak_217	Distal Intergenic	10	123666355	123694607	28253	1	2849	ENST00000284674.1	-95645	ENSG00000154478	GPR26	G protein-coupled receptor 26
chr10	123890226	123890684	459	460	123890525	18	6.30085	3.35893	2.07078	0_sample_peak_218	Promoter (1-2kb)	10	123745636	123891814	146179	2	119587	ENST00000241305.3	1130	ENSG00000121898	CPXM2	carboxypeptidase X, M14 family member 2
chr10	124241798	124242109	312	313	124242046	26	8.42831	3.47348	3.48321	0_sample_peak_219	Distal Intergenic	10	124007666	124093607	85942	2	51363	ENST00000435907.5	-148191	ENSG00000182022	CHST15	carbohydrate sulfotransferase 15
chr10	124366135	124366609	475	476	124366397	20	9.73569	4.67014	4.53271	0_sample_peak_220	Distal Intergenic	10	124398021	124403336	5316	2	4942	ENST00000471127.1	36727	ENSG00000065154	OAT	ornithine aminotransferase
chr10	124369504	124369921	418	419	124369602	13	5.22704	3.37112	1.50605	0_sample_peak_221	Distal Intergenic	10	124398021	124403336	5316	2	4942	ENST00000471127.1	33415	ENSG00000065154	OAT	ornithine aminotransferase
chr10	124590986	124591301	316	317	124591116	15	6.49633	3.78785	2.18438	0_sample_peak_222	Intron (ENST00000368842.9/64077, intron 6 of 6)	10	124605200	124613425	8226	1	64077	ENST00000486535.1	-13899	ENSG00000107902	LHPP	phospholysine phosphohistidine inorganic pyrophosphate phosphatase
chr10	125773408	125773726	319	320	125773574	18	8.41063	4.33138	3.46893	0_sample_peak_223	Promoter (2-3kb)	10	125766453	125775821	9369	2	118856	ENST00000368808.3	2095	ENSG00000154485	MMP21	matrix metallopeptidase 21
chr10	126686074	126686476	403	404	126686262	13	6.54657	4.09585	2.18438	0_sample_peak_224	Distal Intergenic	10	126504432	126670446	166015	2	118611	ENST00000488181.2	-15628	ENSG00000154493	C10orf90	chromosome 10 open reading frame 90
chr10	127857300	127857596	297	298	127857399	13	5.45093	3.49068	1.65874	0_sample_peak_225	Distal Intergenic	10	127877841	127892947	15107	2	119467	ENST00000368671.3	35351	ENSG00000180745	CLRN3	clarin 3
chr10	128711689	128712144	456	457	128712040	16	7.74063	4.28939	2.98041	0_sample_peak_226	Distal Intergenic	10	128912879	128916271	3393	1	728327	ENST00000446589.1	-200735	ENSG00000224190	LINC02667	long intergenic non-protein coding RNA 2667
chr10	128898975	128899375	401	402	128899065	12	5.71	3.7642	1.75206	0_sample_peak_227	Distal Intergenic	10	128912879	128916271	3393	1	728327	ENST00000446589.1	-13504	ENSG00000224190	LINC02667	long intergenic non-protein coding RNA 2667
chr10	129768150	129768520	371	372	129768448	13	5.87614	3.72166	1.82458	0_sample_peak_228	Distal Intergenic	10	129701627	129717867	16241	1	4255	ENST00000462672.1	66523	ENSG00000170430	MGMT	O-6-methylguanine-DNA methyltransferase
chr10	129865501	129865855	355	356	129865635	17	9.02558	4.80011	3.9339	0_sample_peak_229	Intron (ENST00000368648.7/253738, intron 10 of 15)	10	129843299	129843374	76	2	100422873	ENST00000579857.1	-22127	ENSG00000266676	MIR4297	microRNA 4297
chr10	130476405	130476966	562	563	130476499	12	5.51214	3.65141	1.68657	0_sample_peak_230	Intron (ENST00000648275.1/ENST00000648275.1, intron 1 of 1)	10	130179374	130180382	1009	1	10539	ENST00000496195.1	297031	ENSG00000108010	GLRX3	glutaredoxin 3
chr10	130741814	130742288	475	476	130741845	13	6.30321	3.95865	2.07078	0_sample_peak_231	Distal Intergenic	10	130962588	130962668	81	2	100422867	ENST00000578683.1	220380	ENSG00000264803	MIR378C	microRNA 378c
chr10	130904597	130904992	396	397	130904777	16	7.99387	4.42163	3.17163	0_sample_peak_232	Distal Intergenic	10	130962588	130962668	81	2	100422867	ENST00000578683.1	57676	ENSG00000264803	MIR378C	microRNA 378c
chr10	131020892	131021301	410	411	131020981	12	5.04916	3.3917	1.3845	0_sample_peak_233	Distal Intergenic	10	130962588	130962668	81	2	100422867	ENST00000578683.1	-58224	ENSG00000264803	MIR378C	microRNA 378c
chr10	131322133	131322447	315	316	131322268	15	7.56331	4.34925	2.86134	0_sample_peak_234	Distal Intergenic	10	131092391	131311721	219331	2	256536	ENST00000368642.4	-10412	ENSG00000176769	TCERG1L	transcription elongation regulator 1 like
chr10	131626406	131626937	532	533	131626764	17	8.52847	4.54171	3.5608	0_sample_peak_235	Distal Intergenic	10	131772398	131790199	17802	2	399827	ENST00000341866.3	163262	ENSG00000189275	LINC01164	long intergenic non-protein coding RNA 1164
chr10	131747356	131747693	338	339	131747450	14	4.96383	3.12957	1.37918	0_sample_peak_236	Distal Intergenic	10	131772398	131790199	17802	2	399827	ENST00000341866.3	42506	ENSG00000189275	LINC01164	long intergenic non-protein coding RNA 1164
chr10	131856150	131856443	294	295	131856368	15	5.57228	3.32646	1.69664	0_sample_peak_237	Distal Intergenic	10	131900644	131959834	59191	1	55844	ENST00000455566.5	-44201	ENSG00000175470	PPP2R2D	protein phosphatase 2 regulatory subunit Bdelta
chr10	131927587	131928041	455	456	131927814	14	4.8108	3.05405	1.35321	0_sample_peak_238	Intron (ENST00000455566.5/55844, intron 2 of 8)	10	131939776	131944006	4231	1	55844	ENST00000517472.1	-11735	ENSG00000175470	PPP2R2D	protein phosphatase 2 regulatory subunit Bdelta
chr10	131956512	131956880	369	370	131956702	16	5.62168	3.24846	1.72568	0_sample_peak_239	3' UTR	10	131940607	131945925	5319	1	55844	ENST00000472664.1	15905	ENSG00000175470	PPP2R2D	protein phosphatase 2 regulatory subunit Bdelta
chr10	132152786	132153079	294	295	132152870	14	6.80632	4.0906	2.37264	0_sample_peak_240	Exon (ENST00000298622.8/282973, exon 16 of 24)	10	132143716	132184809	41094	1	282973	ENST00000477275.1	9070	ENSG00000188385	JAKMIP3	Janus kinase and microtubule interacting protein 3
chr10	132195420	132195869	450	451	132195620	19	9.73896	4.82968	4.53554	0_sample_peak_241	Promoter (2-3kb)	10	132192760	132205235	12476	1	10570	ENST00000368627.1	2660	ENSG00000151640	DPYSL4	dihydropyrimidinase like 4
chr10	132202673	132203099	427	428	132202689	14	5.46266	3.38036	1.66602	0_sample_peak_242	Promoter (<=1kb)	10	132203553	132204907	1355	1	10570	ENST00000471544.1	-454	ENSG00000151640	DPYSL4	dihydropyrimidinase like 4
chr10	132252064	132252557	494	495	132252465	16	6.1105	3.47804	1.99073	0_sample_peak_243	Promoter (2-3kb)	10	132207492	132249108	41617	2	282974	ENST00000462160.5	-2956	ENSG00000165752	STK32C	serine/threonine kinase 32C
chr10	132275147	132275563	417	418	132275244	12	4.88279	3.29986	1.37016	0_sample_peak_244	Intron (ENST00000368622.5/282974, intron 1 of 11)	10	132207492	132249108	41617	2	282974	ENST00000462160.5	-26039	ENSG00000165752	STK32C	serine/threonine kinase 32C
chr10	132276977	132277346	370	371	132277183	19	9.88009	4.8998	4.65111	0_sample_peak_245	Intron (ENST00000368622.5/282974, intron 1 of 11)	10	132207492	132249108	41617	2	282974	ENST00000462160.5	-27869	ENSG00000165752	STK32C	serine/threonine kinase 32C
chr10	132405503	132405829	327	328	132405653	14	4.94159	3.11856	1.37918	0_sample_peak_246	Exon (ENST00000631148.2/170394, exon 2 of 3)	10	132397168	132417863	20696	1	170394	ENST00000305233.5	8335	ENSG00000171813	PWWP2B	PWWP domain containing 2B
chr10	132499807	132500116	310	311	132500011	15	5.57228	3.32646	1.69664	0_sample_peak_247	Distal Intergenic	10	132537820	132783480	245661	1	3632	ENST00000368594.7	-37704	ENSG00000068383	INPP5A	inositol polyphosphate-5-phosphatase A
chr10	132509162	132509512	351	352	132509257	13	5.15521	3.33307	1.45813	0_sample_peak_248	Distal Intergenic	10	132537820	132783480	245661	1	3632	ENST00000368594.7	-28308	ENSG00000068383	INPP5A	inositol polyphosphate-5-phosphatase A
chr10	132742248	132742567	320	321	132742379	17	5.68352	3.18214	1.75206	0_sample_peak_249	Intron (ENST00000368594.7/3632, intron 9 of 15)	10	132765824	132782405	16582	1	3632	ENST00000445580.1	-23257	ENSG00000068383	INPP5A	inositol polyphosphate-5-phosphatase A
chr10	132861185	132861559	375	376	132861357	15	5.20834	3.15118	1.49674	0_sample_peak_250	Intron (ENST00000368586.9/54777, intron 35 of 57)	10	132872528	132876908	4381	2	54777	ENST00000417862.2	15349	ENSG00000171811	CFAP46	cilia and flagella associated protein 46
chr10	132971179	132971749	571	572	132971258	12	5.26341	3.51114	1.53411	0_sample_peak_251	Exon (ENST00000461291.2/399829, exon 2 of 3)	10	132965534	132976354	10821	1	399829	ENST00000461291.2	5645	ENSG00000240707	LINC01168	long intergenic non-protein coding RNA 1168
chr10	132986291	132986835	545	546	132986376	12	5.12563	3.43418	1.43838	0_sample_peak_252	Distal Intergenic	10	132965534	132976354	10821	1	399829	ENST00000461291.2	20757	ENSG00000240707	LINC01168	long intergenic non-protein coding RNA 1168
chr10	133210636	133210916	281	282	133210759	19	8.41293	4.19351	3.47105	0_sample_peak_253	Exon (ENST00000304613.7/85442, exon 21 of 30)	10	133230274	133231558	1285	1	8433	ENST00000304477.2	-19358	ENSG00000171794	UTF1	undifferentiated embryonic cell transcription factor 1
chr10	133273435	133273759	325	326	133273527	12	4.77602	3.24134	1.34007	0_sample_peak_254	Promoter (<=1kb)	10	133271717	133272576	860	2	101	ENST00000561175.1	-859	ENSG00000151651	ADAM8	ADAM metallopeptidase domain 8
chr11	399615	399902	288	289	399844	19	5.36278	2.88745	1.60073	0_sample_peak_255	Promoter (1-2kb)	11	397630	400260	2631	1	11187	ENST00000526971.1	1985	ENSG00000184363	PKP3	plakophilin 3
chr11	418588	419303	716	717	418995	23	9.84271	4.30471	4.62403	0_sample_peak_256	Promoter (<=1kb)	11	418541	419415	875	2	338440	ENST00000524802.1	112	ENSG00000185101	ANO9	anoctamin 9
chr11	433662	434790	1129	1130	434256	16	6.4599	3.64603	2.17912	0_sample_peak_257a	Exon (ENST00000532094.5/338440, exon 2 of 16)	11	429543	430113	571	2	338440	ENST00000525857.1	-3549	ENSG00000185101	ANO9	anoctamin 9
chr11	433662	434790	1129	1130	434703	16	6.2284	3.53436	2.04258	0_sample_peak_257b	Exon (ENST00000532094.5/338440, exon 2 of 16)	11	429543	430113	571	2	338440	ENST00000525857.1	-3549	ENSG00000185101	ANO9	anoctamin 9
chr11	437581	437961	381	382	437790	22	8.44187	3.84725	3.49518	0_sample_peak_258	Intron (ENST00000532094.5/338440, intron 1 of 15)	11	418192	441957	23766	2	338440	ENST00000528927.5	3996	ENSG00000185101	ANO9	anoctamin 9
chr11	488595	489177	583	584	489121	19	7.23906	3.66518	2.65106	0_sample_peak_259	Promoter (<=1kb)	11	489350	490546	1197	1	81490	ENST00000531411.1	-173	ENSG00000174915	PTDSS2	phosphatidylserine synthase 2
chr11	1027884	1028222	339	340	1028075	20	6.97213	3.45113	2.46591	0_sample_peak_260	Exon (ENST00000421673.6/4588, exon 15 of 33)	11	1031619	1033209	1591	2	4588	ENST00000525923.1	4987	ENSG00000184956	MUC6	mucin 6, oligomeric mucus/gel-forming
chr11	1036622	1037281	660	661	1037256	19	6.31949	3.27403	2.08499	0_sample_peak_261	Promoter (<=1kb)	11	1012821	1036706	23886	2	4588	ENST00000421673.6	0	ENSG00000184956	MUC6	mucin 6, oligomeric mucus/gel-forming
chr11	1081823	1082621	799	800	1081931	19	8.83161	4.38989	3.80496	0_sample_peak_262a	Exon (ENST00000361558.7/4583, exon 8 of 49)	11	1074875	1110511	35637	1	4583	ENST00000361558.7	6948	ENSG00000198788	MUC2	mucin 2, oligomeric mucus/gel-forming
chr11	1081823	1082621	799	800	1082384	22	8.44187	3.84725	3.49518	0_sample_peak_262b	Exon (ENST00000361558.7/4583, exon 8 of 49)	11	1074875	1110511	35637	1	4583	ENST00000361558.7	6948	ENSG00000198788	MUC2	mucin 2, oligomeric mucus/gel-forming
chr11	1084385	1084798	414	415	1084737	19	6.81785	3.48357	2.3818	0_sample_peak_263	Exon (ENST00000361558.7/4583, exon 14 of 49)	11	1074875	1110511	35637	1	4583	ENST00000361558.7	9510	ENSG00000198788	MUC2	mucin 2, oligomeric mucus/gel-forming
chr11	1101547	1102480	934	935	1101918	14	5.53927	3.41951	1.68657	0_sample_peak_264	Promoter (<=1kb)	11	1102455	1103456	1002	1	4583	ENST00000616479.1	0	ENSG00000198788	MUC2	mucin 2, oligomeric mucus/gel-forming
chr11	1103916	1104319	404	405	1103992	17	5.02374	2.89605	1.37918	0_sample_peak_265	Promoter (1-2kb)	11	1102455	1103456	1002	1	4583	ENST00000616479.1	1461	ENSG00000198788	MUC2	mucin 2, oligomeric mucus/gel-forming
chr11	1109047	1109423	377	378	1109145	15	4.82586	2.97086	1.35321	0_sample_peak_266	Exon (ENST00000361558.7/4583, exon 46 of 49)	11	1102455	1103456	1002	1	4583	ENST00000616479.1	6592	ENSG00000198788	MUC2	mucin 2, oligomeric mucus/gel-forming
chr11	1162484	1162858	375	376	1162615	17	7.15696	3.86051	2.59413	0_sample_peak_267	Exon (ENST00000621226.2/4586, exon 5 of 49)	11	1157953	1201138	43186	1	4586	ENST00000621226.2	4531	ENSG00000215182	MUC5AC	mucin 5AC, oligomeric mucus/gel-forming
chr11	1178410	1178733	324	325	1178485	14	4.73654	3.01764	1.30975	0_sample_peak_268	Exon (ENST00000621226.2/4586, exon 25 of 49)	11	1157953	1201138	43186	1	4586	ENST00000621226.2	20457	ENSG00000215182	MUC5AC	mucin 5AC, oligomeric mucus/gel-forming
chr11	1198970	1199391	422	423	1199144	15	5.11677	3.10766	1.43491	0_sample_peak_269	Exon (ENST00000621226.2/4586, exon 44 of 49)	11	1223066	1239541	16476	1	727897	ENST00000525715.5	-23675	ENSG00000117983	MUC5B	mucin 5B, oligomeric mucus/gel-forming
chr11	1220011	1220367	357	358	1220128	17	5.94537	3.29866	1.87197	0_sample_peak_270	Promoter (2-3kb)	11	1223066	1239541	16476	1	727897	ENST00000525715.5	-2699	ENSG00000117983	MUC5B	mucin 5B, oligomeric mucus/gel-forming
chr11	1240387	1241567	1181	1182	1240656	22	11.6331	5.24325	6.17347	0_sample_peak_271a	Exon (ENST00000529681.5/727897, exon 31 of 49)	11	1242261	1249676	7416	2	112577518	ENST00000532061.2	8109	NA	MUC5B-AS1	MUC5B antisense RNA 1
chr11	1240387	1241567	1181	1182	1241521	16	7.49918	4.16483	2.81059	0_sample_peak_271b	Exon (ENST00000529681.5/727897, exon 31 of 49)	11	1242261	1249676	7416	2	112577518	ENST00000532061.2	8109	NA	MUC5B-AS1	MUC5B antisense RNA 1
chr11	1288184	1288740	557	558	1288252	18	6.18662	3.3094	2.03992	0_sample_peak_272	Exon (ENST00000317204.10/54472, exon 4 of 6)	11	1288636	1292170	3535	2	54472	ENST00000528719.1	3430	ENSG00000078902	TOLLIP	toll interacting protein
chr11	1408092	1408376	285	286	1408294	18	7.16078	3.74203	2.59582	0_sample_peak_273	Promoter (1-2kb)	11	1409400	1442516	33117	1	9024	ENST00000528596.5	-1024	ENSG00000174672	BRSK2	BR serine/threonine kinase 2
chr11	1427583	1427975	393	394	1427662	16	5.62168	3.24846	1.72568	0_sample_peak_274	Intron (ENST00000308219.13/9024, intron 1 of 19)	11	1440799	1461136	20338	1	9024	ENST00000529951.5	-12824	ENSG00000174672	BRSK2	BR serine/threonine kinase 2
chr11	1462591	1462899	309	310	1462678	18	6.30085	3.35893	2.07078	0_sample_peak_275	3' UTR	11	1454427	1459447	5021	1	9024	ENST00000531932.1	8164	ENSG00000174672	BRSK2	BR serine/threonine kinase 2
chr11	1470712	1471017	306	307	1470950	19	6.49085	3.34544	2.18438	0_sample_peak_276	Promoter (2-3kb)	11	1469457	1473436	3980	2	81532	ENST00000531976.1	2419	ENSG00000182208	MOB2	MOB kinase activator 2
chr11	1509574	1509859	286	287	1509668	18	7.43594	3.86846	2.76599	0_sample_peak_277	Distal Intergenic	11	1480579	1501247	20669	2	81532	ENST00000529380.1	-8327	ENSG00000182208	MOB2	MOB kinase activator 2
chr11	1555222	1555560	339	340	1555461	14	4.85607	3.07632	1.36081	0_sample_peak_278	3' UTR	11	1557523	1559443	1921	2	1850	ENST00000528778.1	3883	ENSG00000184545	DUSP8	dual specificity phosphatase 8
chr11	1566502	1566865	364	365	1566670	18	5.73443	3.11638	1.75206	0_sample_peak_279	Promoter (<=1kb)	11	1554051	1565936	11886	2	1850	ENST00000331588.4	-566	ENSG00000184545	DUSP8	dual specificity phosphatase 8
chr11	1644553	1645436	884	885	1644689	17	6.25691	3.43955	2.0508	0_sample_peak_280a	Distal Intergenic	11	1629775	1630707	933	1	439915	ENST00000399676.3	14778	ENSG00000185940	KRTAP5-5	keratin associated protein 5-5
chr11	1644553	1645436	884	885	1645198	15	5.11677	3.10766	1.43491	0_sample_peak_280b	Distal Intergenic	11	1629775	1630707	933	1	439915	ENST00000399676.3	14778	ENSG00000185940	KRTAP5-5	keratin associated protein 5-5
chr11	1778912	1779219	308	309	1779180	16	5.4221	3.15654	1.64309	0_sample_peak_281	Distal Intergenic	11	1759052	1764573	5522	2	1509	ENST00000637381.1	-14339	ENSG00000117984	CTSD	cathepsin D
chr11	1855980	1856484	505	506	1856151	17	5.44622	3.07802	1.65713	0_sample_peak_282	Intron (ENST00000311604.7/4046, intron 1 of 10)	11	1852970	1892263	39294	1	4046	ENST00000311604.7	3010	ENSG00000130592	LSP1	lymphocyte specific protein 1
chr11	1887447	1888368	922	923	1887786	16	6.12824	3.4865	2.00396	0_sample_peak_283	Promoter (<=1kb)	11	1886732	1887345	614	1	4046	ENST00000464670.1	715	ENSG00000130592	LSP1	lymphocyte specific protein 1
chr11	1892270	1892722	453	454	1892364	15	5.66473	3.37156	1.75206	0_sample_peak_284	Distal Intergenic	11	1897015	1908656	11642	1	101927624	ENST00000455671.2	-4293	NA	LINC01150	long intergenic non-protein coding RNA 1150
chr11	1924777	1925116	340	341	1924862	18	6.99117	3.66503	2.4756	0_sample_peak_285	Promoter (<=1kb)	11	1924918	1934655	9738	1	7140	ENST00000492075.5	0	ENSG00000130595	TNNT3	troponin T3, fast skeletal type
chr11	1935602	1936209	608	609	1935709	15	5.36566	3.2265	1.60147	0_sample_peak_286	Promoter (1-2kb)	11	1933873	1935581	1709	1	7140	ENST00000493234.1	1729	ENSG00000130595	TNNT3	troponin T3, fast skeletal type
chr11	1962892	1963214	323	324	1963014	20	7.29303	3.58376	2.69213	0_sample_peak_287	Intron (ENST00000397297.7/6150, intron 4 of 5)	11	1955577	1956346	770	1	6150	ENST00000484918.1	7315	ENSG00000214026	MRPL23	mitochondrial ribosomal protein L23
chr11	1973608	1974324	717	718	1973796	15	5.02724	3.06531	1.37918	0_sample_peak_288	Intron (ENST00000397297.7/6150, intron 5 of 5)	11	1983237	1989920	6684	2	100133545	ENST00000419080.1	15596	ENSG00000226416	MRPL23-AS1	MRPL23 antisense RNA 1
chr11	1988132	1988514	383	384	1988279	23	8.96076	3.94744	3.91135	0_sample_peak_289	Promoter (1-2kb)	11	1983237	1989920	6684	2	100133545	ENST00000419080.1	1406	ENSG00000226416	MRPL23-AS1	MRPL23 antisense RNA 1
chr11	1993870	1994170	301	302	1993988	18	7.21856	3.76842	2.63619	0_sample_peak_290	Promoter (2-3kb)	11	1995176	1996191	1016	2	283120	ENST00000442037.5	2021	ENSG00000130600	H19	H19 imprinted maternally expressed transcript
chr11	2017003	2017758	756	757	2017219	16	6.00543	3.42816	1.91684	0_sample_peak_291a	Distal Intergenic	11	1995430	2001470	6041	2	283120	ENST00000428066.6	-15533	ENSG00000130600	H19	H19 imprinted maternally expressed transcript
chr11	2017003	2017758	756	757	2017499	18	7.23796	3.7773	2.65015	0_sample_peak_291b	Distal Intergenic	11	1995430	2001470	6041	2	283120	ENST00000428066.6	-15533	ENSG00000130600	H19	H19 imprinted maternally expressed transcript
chr11	2025085	2025363	279	280	2025201	16	5.05892	2.99192	1.39279	0_sample_peak_292	Distal Intergenic	11	1995430	2001470	6041	2	283120	ENST00000428066.6	-23615	ENSG00000130600	H19	H19 imprinted maternally expressed transcript
chr11	2099199	2099548	350	351	2099292	19	7.31257	3.69731	2.69213	0_sample_peak_293	Distal Intergenic	11	2134134	2134209	76	2	619552	ENST00000385070.3	34661	ENSG00000207805	MIR483	microRNA 483
chr11	2100189	2100535	347	348	2100365	23	10.1131	4.41741	4.8396	0_sample_peak_294	Distal Intergenic	11	2134134	2134209	76	2	619552	ENST00000385070.3	33674	ENSG00000207805	MIR483	microRNA 483
chr11	2101589	2102407	819	820	2101810	17	5.88187	3.27025	1.82864	0_sample_peak_295	Distal Intergenic	11	2134134	2134209	76	2	619552	ENST00000385070.3	31802	ENSG00000207805	MIR483	microRNA 483
chr11	2147279	2147790	512	513	2147471	22	10.6316	4.78179	5.28812	0_sample_peak_296	Promoter (1-2kb)	11	2129112	2149603	20492	2	3481	ENST00000641326.2	1813	ENSG00000167244	IGF2	insulin like growth factor 2
chr11	2163439	2163757	319	320	2163661	21	8.27851	3.88929	3.36998	0_sample_peak_297	Promoter (2-3kb)	11	2159779	2161341	1563	2	3630	ENST00000381330.4	-2098	ENSG00000254647	INS	insulin
chr11	2173621	2173917	297	298	2173835	18	5.75501	3.12506	1.75206	0_sample_peak_298	Promoter (<=1kb)	11	2173063	2173138	76	1	100616126	ENST00000584128.1	558	ENSG00000265258	MIR4686	microRNA 4686
chr11	2176880	2177247	368	369	2177207	19	6.18349	3.21784	2.03894	0_sample_peak_299	Distal Intergenic	11	2173063	2173138	76	1	100616126	ENST00000584128.1	3817	ENSG00000265258	MIR4686	microRNA 4686
chr11	2190673	2191291	619	620	2191105	16	5.4373	3.16351	1.64896	0_sample_peak_300	Distal Intergenic	11	2173063	2173138	76	1	100616126	ENST00000584128.1	17610	ENSG00000265258	MIR4686	microRNA 4686
chr11	2209420	2210528	1109	1110	2210015	17	6.90859	3.74227	2.44391	0_sample_peak_301	Distal Intergenic	11	2173063	2173138	76	1	100616126	ENST00000584128.1	36357	ENSG00000265258	MIR4686	microRNA 4686
chr11	2262361	2262690	330	331	2262476	16	5.4373	3.16351	1.64896	0_sample_peak_302	Distal Intergenic	11	2268495	2270952	2458	2	430	ENST00000331289.4	8262	ENSG00000183734	ASCL2	achaete-scute family bHLH transcription factor 2
chr11	2297002	2297362	361	362	2297108	19	8.14945	4.07206	3.28673	0_sample_peak_303	3' UTR	11	2299425	2301872	2448	2	29125	ENST00000470369.1	4510	ENSG00000110665	C11orf21	chromosome 11 open reading frame 21
chr11	2394908	2395281	374	375	2395106	18	6.7911	3.57511	2.36179	0_sample_peak_304	Promoter (<=1kb)	11	2394850	2397252	2403	1	975	ENST00000468153.1	58	ENSG00000110651	CD81	CD81 molecule
chr11	2461047	2461350	304	305	2461130	15	5.20834	3.15118	1.49674	0_sample_peak_305	Promoter (<=1kb)	11	2461436	2848238	386803	1	3784	ENST00000335475.5	-86	ENSG00000053918	KCNQ1	potassium voltage-gated channel subfamily Q member 1
chr11	2573714	2574369	656	657	2573815	15	5.11677	3.10766	1.43491	0_sample_peak_306	Intron (ENST00000155840.10/3784, intron 6 of 15)	11	2461887	2527973	66087	1	3784	ENST00000380776.4	111827	ENSG00000053918	KCNQ1	potassium voltage-gated channel subfamily Q member 1
chr11	2664883	2665221	339	340	2664970	17	6.14123	3.38695	2.01002	0_sample_peak_307	Exon (ENST00000597346.1/10984, exon 1 of 1)	11	2608328	2699994	91667	2	10984	ENST00000597346.1	34773	ENSG00000269821	KCNQ1OT1	KCNQ1 opposite strand/antisense transcript 1
chr11	2712726	2713470	745	746	2712882	19	8.12802	4.06226	3.27871	0_sample_peak_308	Intron (ENST00000155840.10/3784, intron 11 of 15)	11	2608328	2699994	91667	2	10984	ENST00000597346.1	-12732	ENSG00000269821	KCNQ1OT1	KCNQ1 opposite strand/antisense transcript 1
chr11	2717182	2717517	336	337	2717343	18	5.88043	3.17817	1.82813	0_sample_peak_309	Intron (ENST00000155840.10/3784, intron 11 of 15)	11	2608328	2699994	91667	2	10984	ENST00000597346.1	-17188	ENSG00000269821	KCNQ1OT1	KCNQ1 opposite strand/antisense transcript 1
chr11	2719970	2720803	834	835	2720507	19	7.98022	3.99494	3.16402	0_sample_peak_310	Intron (ENST00000155840.10/3784, intron 11 of 15)	11	2608328	2699994	91667	2	10984	ENST00000597346.1	-19976	ENSG00000269821	KCNQ1OT1	KCNQ1 opposite strand/antisense transcript 1
chr11	2730347	2730884	538	539	2730541	18	7.06588	3.69886	2.52768	0_sample_peak_311	Intron (ENST00000155840.10/3784, intron 11 of 15)	11	2608328	2699994	91667	2	10984	ENST00000597346.1	-30353	ENSG00000269821	KCNQ1OT1	KCNQ1 opposite strand/antisense transcript 1
chr11	2771321	2771607	287	288	2771435	18	5.2664	2.92163	1.5358	0_sample_peak_312	Exon (ENST00000448769.1/ENST00000448769.1, exon 1 of 1)	11	2777575	2848293	70719	1	3784	ENST00000526095.2	-5968	ENSG00000053918	KCNQ1	potassium voltage-gated channel subfamily Q member 1
chr11	2773574	2773858	285	286	2773659	17	6.38048	3.49611	2.12498	0_sample_peak_313	Intron (ENST00000155840.10/3784, intron 12 of 15)	11	2777575	2848293	70719	1	3784	ENST00000526095.2	-3717	ENSG00000053918	KCNQ1	potassium voltage-gated channel subfamily Q member 1
chr11	2801800	2802143	344	345	2801966	16	6.44085	3.63679	2.16833	0_sample_peak_314	Intron (ENST00000155840.10/3784, intron 15 of 15)	11	2777575	2848293	70719	1	3784	ENST00000526095.2	24225	ENSG00000053918	KCNQ1	potassium voltage-gated channel subfamily Q member 1
chr11	2806844	2807130	287	288	2806974	15	5.01041	3.05738	1.37918	0_sample_peak_315	Intron (ENST00000155840.10/3784, intron 15 of 15)	11	2777575	2848293	70719	1	3784	ENST00000526095.2	29269	ENSG00000053918	KCNQ1	potassium voltage-gated channel subfamily Q member 1
chr11	2811253	2811580	328	329	2811398	18	7.0471	3.69034	2.51813	0_sample_peak_316	Intron (ENST00000155840.10/3784, intron 15 of 15)	11	2777575	2848293	70719	1	3784	ENST00000526095.2	33678	ENSG00000053918	KCNQ1	potassium voltage-gated channel subfamily Q member 1
chr11	2840343	2840656	314	315	2840464	18	7.21856	3.76842	2.63619	0_sample_peak_317	Exon (ENST00000440887.2/338653, exon 3 of 3)	11	2840135	2861568	21434	2	338653	ENST00000440887.2	20912	ENSG00000229414	KCNQ1-AS1	KCNQ1 antisense RNA 1
chr11	2917302	2917589	288	289	2917457	23	6.66017	3.08754	2.27114	0_sample_peak_318	Promoter (<=1kb)	11	2916948	2925183	8236	1	5002	ENST00000449603.5	354	ENSG00000110628	SLC22A18	solute carrier family 22 member 18
chr11	3009752	3010101	350	351	3009851	16	5.00364	2.96716	1.37918	0_sample_peak_319	Promoter (<=1kb)	11	3000930	3009533	8604	2	833	ENST00000470221.6	-219	ENSG00000110619	CARS	cysteinyl-tRNA synthetase
chr11	3087147	3087434	288	289	3087397	18	6.10822	3.27558	1.98885	0_sample_peak_320	3' UTR	11	3087580	3090722	3143	2	114879	ENST00000498536.5	3288	ENSG00000021762	OSBPL5	oxysterol binding protein like 5
chr11	3127458	3128190	733	734	3128000	17	6.29365	3.45633	2.06987	0_sample_peak_321	Promoter (<=1kb)	11	3121806	3126644	4839	2	114879	ENST00000477622.1	-814	ENSG00000021762	OSBPL5	oxysterol binding protein like 5
chr11	3138364	3138767	404	405	3138471	17	5.85044	3.25622	1.80631	0_sample_peak_322	Intron (ENST00000263650.11/114879, intron 1 of 21)	11	3122026	3129329	7304	2	114879	ENST00000526122.5	-9035	ENSG00000021762	OSBPL5	oxysterol binding protein like 5
chr11	3200676	3200963	288	289	3200894	23	5.39043	2.65394	1.62112	0_sample_peak_323	Distal Intergenic	11	3218332	3223131	4800	1	283303	ENST00000434798.1	-17369	ENSG00000236301	MRGPRG-AS1	MRGPRG antisense RNA 1
chr11	3215504	3215785	282	283	3215662	20	7.74536	3.77465	2.98465	0_sample_peak_324	Promoter (2-3kb)	11	3218332	3223131	4800	1	283303	ENST00000434798.1	-2547	ENSG00000236301	MRGPRG-AS1	MRGPRG antisense RNA 1
chr11	3230446	3230885	440	441	3230524	15	6.11801	3.59612	1.99446	0_sample_peak_325	Promoter (1-2kb)	11	3227698	3232386	4689	2	116534	ENST00000389832.5	1501	ENSG00000184350	MRGPRE	MAS related GPR family member E
chr11	4620978	4621269	292	293	4621196	15	6.13715	3.60572	2.00811	0_sample_peak_326	Distal Intergenic	11	4598672	4608259	9588	2	55128	ENST00000300747.9	-12719	ENSG00000167333	TRIM68	tripartite motif containing 68
chr11	4641311	4641627	317	318	4641398	17	7.34462	3.9509	2.69213	0_sample_peak_327	Promoter (1-2kb)	11	4639715	4640838	1124	1	390038	ENST00000357605.2	1596	ENSG00000197428	OR51D1	olfactory receptor family 51 subfamily D member 1
chr11	6394717	6395135	419	420	6394966	14	4.91728	3.10653	1.37918	0_sample_peak_328	Promoter (1-2kb)	11	6393518	6394128	611	1	6609	ENST00000532367.1	1199	ENSG00000166311	SMPD1	sphingomyelin phosphodiesterase 1
chr11	6402525	6403007	483	484	6402673	21	7.62114	3.61849	2.89688	0_sample_peak_329	Promoter (<=1kb)	11	6395158	6402784	7627	2	322	ENST00000524626.5	0	ENSG00000166313	APBB1	amyloid beta precursor protein binding family B member 1
chr11	6403444	6404187	744	745	6403579	16	6.5369	3.68349	2.18438	0_sample_peak_330	Promoter (<=1kb)	11	6395430	6404664	9235	2	322	ENST00000609331.5	477	ENSG00000166313	APBB1	amyloid beta precursor protein binding family B member 1
chr11	6620835	6621124	290	291	6620918	15	5.59642	3.33821	1.71232	0_sample_peak_331	Promoter (1-2kb)	11	6612763	6619485	6723	2	1200	ENST00000299427.11	-1350	ENSG00000166340	TPP1	tripeptidyl peptidase 1
chr11	6646573	6646890	318	319	6646795	15	5.59642	3.33821	1.71232	0_sample_peak_332	Intron (ENST00000299441.4/8642, intron 1 of 20)	11	6621323	6655854	34532	2	8642	ENST00000299441.4	8964	ENSG00000166341	DCHS1	dachsous cadherin-related 1
chr11	7066028	7066321	294	295	7066104	20	5.0628	2.70749	1.39658	0_sample_peak_333	Intron (ENST00000299481.4/338323, intron 10 of 11)	11	7089027	7090900	1874	1	27288	ENST00000306904.6	-22706	ENSG00000170748	RBMXL2	RBMX like 2
chr11	8089301	8089595	295	296	8089543	15	5.2549	3.17341	1.52905	0_sample_peak_334	Intron (ENST00000534099.5/7275, intron 1 of 11)	11	8081362	8101968	20607	1	7275	ENST00000299506.2	7939	ENSG00000166402	TUB	TUB bipartite transcription factor
chr11	8232008	8232368	361	362	8232152	23	10.5111	4.58607	5.18113	0_sample_peak_335	Intron (ENST00000335790.7/4004, intron 1 of 3)	11	8224449	8263388	38940	2	4004	ENST00000524379.1	31020	ENSG00000166407	LMO1	LIM domain only 1
chr11	8311220	8311499	280	281	8311325	17	6.20837	3.41744	2.04258	0_sample_peak_336	Distal Intergenic	11	8224314	8268716	44403	2	4004	ENST00000428101.6	-42504	ENSG00000166407	LMO1	LIM domain only 1
chr11	8357255	8357580	326	327	8357379	22	11.0474	4.97078	5.64684	0_sample_peak_337	Distal Intergenic	11	8224314	8268716	44403	2	4004	ENST00000428101.6	-88539	ENSG00000166407	LMO1	LIM domain only 1
chr11	8362028	8362338	311	312	8362151	18	6.30085	3.35893	2.07078	0_sample_peak_338	Distal Intergenic	11	8391868	8452906	61039	2	65975	ENST00000473980.5	90568	ENSG00000130413	STK33	serine/threonine kinase 33
chr11	8620397	8620896	500	501	8620473	15	5.76929	3.42286	1.75206	0_sample_peak_339	Promoter (<=1kb)	11	8617764	8621043	3280	2	9866	ENST00000525788.1	147	ENSG00000166436	TRIM66	tripartite motif containing 66
chr11	10626464	10626830	367	368	10626546	22	9.03554	4.09056	3.94254	0_sample_peak_340	5' UTR	11	10609761	10633984	24224	2	10335	ENST00000533631.1	7154	ENSG00000072952	MRVI1	murine retrovirus integration site 1 homolog
chr11	10692891	10693176	286	287	10692976	13	4.88552	3.19154	1.37016	0_sample_peak_341	Promoter (<=1kb)	11	10632028	10693514	61487	2	10335	ENST00000529547.1	338	ENSG00000072952	MRVI1	murine retrovirus integration site 1 homolog
chr11	10821354	10821639	286	287	10821499	16	5.57653	3.22758	1.69757	0_sample_peak_342	Exon (ENST00000499765.1/101928053, exon 3 of 3)	11	10809297	10822931	13635	1	101928053	ENST00000499765.1	12057	ENSG00000246308	LOC101928053	uncharacterized LOC101928053
chr11	11159308	11159703	396	397	11159376	14	5.34054	3.31832	1.5843	0_sample_peak_343	Intron (ENST00000647635.1/ENST00000647635.1, intron 2 of 6)	11	11351942	11353357	1416	2	283106	ENST00000528848.2	193654	ENSG00000254598	CSNK2A3	casein kinase 2 alpha 3
chr11	15937027	15937321	295	296	15937257	14	6.45743	3.90144	2.17696	0_sample_peak_344	Distal Intergenic	11	15969533	15969621	89	2	102464826	ENST00000352083.7	32300	ENSG00000284094	MIR6073	microRNA 6073
chr11	17395003	17395314	312	313	17395273	12	5.77815	3.80329	1.75206	0_sample_peak_345	Promoter (<=1kb)	11	17392885	17395780	2896	2	6833	ENST00000526037.5	466	ENSG00000006071	ABCC8	ATP binding cassette subfamily C member 8
chr11	17571692	17571992	301	302	17571784	13	5.52851	3.53244	1.68657	0_sample_peak_346	Intron (ENST00000399391.6/340990, intron 16 of 54)	11	17578264	17638934	60671	1	340990	ENST00000342528.2	-6272	ENSG00000188162	OTOG	otogelin
chr11	36808601	36808924	324	325	36808886	13	6.54657	4.09585	2.18438	0_sample_peak_347	Distal Intergenic	11	36594741	36598279	3539	2	5897	ENST00000528428.1	-210322	ENSG00000175097	RAG2	recombination activating 2
chr11	44630969	44631299	331	332	44631155	13	6.39895	4.01244	2.13651	0_sample_peak_348	Distal Intergenic	11	44618270	44619709	1440	1	3732	ENST00000524750.1	12699	ENSG00000085117	CD82	CD82 molecule
chr11	44916608	44916912	305	306	44916888	12	5.77815	3.80329	1.75206	0_sample_peak_349	Promoter (<=1kb)	11	44917582	44929280	11699	1	90139	ENST00000520245.5	-670	ENSG00000157570	TSPAN18	tetraspanin 18
chr11	45413308	45413725	418	419	45413416	12	4.84684	3.28012	1.35321	0_sample_peak_350	Intron (ENST00000528445.1/ENST00000528445.1, intron 2 of 2)	11	45371397	45388508	17112	1	399886	ENST00000528390.1	41911	ENSG00000255267	LINC02687	long intergenic non-protein coding RNA 2687
chr11	53194003	53194380	378	379	53194136	13	6.54657	4.09585	2.18438	0_sample_peak_351	Distal Intergenic	11	54603069	54603998	930	2	119749	ENST00000328188.1	1409618	ENSG00000185926	OR4C46	olfactory receptor family 4 subfamily C member 46
chr11	53441211	53441662	452	453	53441512	16	8.25992	4.56228	3.35693	0_sample_peak_352	Distal Intergenic	11	54603069	54603998	930	2	119749	ENST00000328188.1	1162336	ENSG00000185926	OR4C46	olfactory receptor family 4 subfamily C member 46
chr11	57406181	57406630	450	451	57406267	11	5.04097	3.51073	1.37918	0_sample_peak_353	Promoter (1-2kb)	11	57389155	57407879	18725	2	5553	ENST00000528835.1	1249	ENSG00000186652	PRG2	proteoglycan 2, pro eosinophil major basic protein
chr11	60792663	60792977	315	316	60792744	11	5.04097	3.51073	1.37918	0_sample_peak_354	Intron (ENST00000308287.1/341116, intron 4 of 7)	11	60785348	60801305	15958	1	341116	ENST00000308287.1	7315	ENSG00000172689	MS4A10	membrane spanning 4-domains A10
chr11	60793359	60793794	436	437	60793575	13	5.52851	3.53244	1.68657	0_sample_peak_355	Intron (ENST00000308287.1/341116, intron 4 of 7)	11	60785348	60801305	15958	1	341116	ENST00000308287.1	8011	ENSG00000172689	MS4A10	membrane spanning 4-domains A10
chr11	60933228	60933514	287	288	60933297	11	5.04097	3.51073	1.37918	0_sample_peak_356	Promoter (<=1kb)	11	60933997	60935347	1351	1	54972	ENST00000536928.1	-483	ENSG00000006118	TMEM132A	transmembrane protein 132A
chr11	60935435	60936009	575	576	60935869	14	7.34419	4.38841	2.69213	0_sample_peak_357	Promoter (<=1kb)	11	60935318	60937159	1842	1	54972	ENST00000535480.1	117	ENSG00000006118	TMEM132A	transmembrane protein 132A
chr11	61547949	61548282	334	335	61548106	20	12.6158	6.12266	7.03791	0_sample_peak_358	Intron (ENST00000263846.8/9066, intron 3 of 8)	11	61523900	61533103	9204	2	9066	ENST00000540831.1	-14846	ENSG00000011347	SYT7	synaptotagmin 7
chr11	61571638	61572028	391	392	61571829	13	6.54657	4.09585	2.18438	0_sample_peak_359	Intron (ENST00000263846.8/9066, intron 1 of 8)	11	61518627	61580820	62194	2	9066	ENST00000539008.5	8792	ENSG00000011347	SYT7	synaptotagmin 7
chr11	61923471	61923749	279	280	61923662	15	7.14086	4.1234	2.58107	0_sample_peak_360	Distal Intergenic	11	61897301	61920269	22969	2	5866	ENST00000301773.9	-3202	ENSG00000167994	RAB3IL1	RAB3A interacting protein like 1
chr11	64620657	64621034	378	379	64620803	19	9.10263	4.51922	3.99661	0_sample_peak_361	Promoter (1-2kb)	11	64607044	64622796	15753	2	9379	ENST00000475737.1	1762	ENSG00000110076	NRXN2	neurexin 2
chr11	64633941	64634484	544	545	64634222	20	9.08195	4.36598	3.98081	0_sample_peak_362	Promoter (2-3kb)	11	64630405	64637445	7041	2	9379	ENST00000467055.5	2961	ENSG00000110076	NRXN2	neurexin 2
chr11	64655203	64655672	470	471	64655282	13	5.24521	3.38077	1.51981	0_sample_peak_363	Promoter (<=1kb)	11	64651279	64656120	4842	2	9379	ENST00000486057.1	448	ENSG00000110076	NRXN2	neurexin 2
chr11	64696018	64696353	336	337	64696222	15	7.35996	4.23996	2.70398	0_sample_peak_364	Intron (ENST00000377551.5/9379, intron 2 of 21)	11	64667438	64712745	45308	2	9379	ENST00000442300.5	16392	ENSG00000110076	NRXN2	neurexin 2
chr11	64910634	64911103	470	471	64910881	15	6.19507	3.63485	2.04258	0_sample_peak_365	Promoter (2-3kb)	11	64894546	64913395	18850	2	23130	ENST00000418259.5	2292	ENSG00000110046	ATG2A	autophagy related 2A
chr11	66411707	66412049	343	344	66411822	15	6.25374	3.66445	2.0508	0_sample_peak_366	Intron (ENST00000533759.1/ENST00000533759.1, intron 3 of 3)	11	66421004	66423504	2501	1	266743	ENST00000639555.1	-8955	ENSG00000174576	NPAS4	neuronal PAS domain protein 4
chr11	66420790	66421092	303	304	66420934	16	7.49918	4.16483	2.81059	0_sample_peak_367	Promoter (<=1kb)	11	66421004	66423504	2501	1	266743	ENST00000639555.1	0	ENSG00000174576	NPAS4	neuronal PAS domain protein 4
chr11	67281762	67282152	391	392	67281841	14	4.82583	3.06144	1.35321	0_sample_peak_368	Promoter (<=1kb)	11	67281876	67285137	3262	1	156	ENST00000527176.5	0	ENSG00000173020	GRK2	G protein-coupled receptor kinase 2
chr11	69063082	69063539	458	459	69063169	13	4.78289	3.13824	1.34402	0_sample_peak_369	Intron (ENST00000294309.7/219931, intron 6 of 24)	11	69055162	69090604	35443	1	219931	ENST00000442692.2	7920	ENSG00000162341	TPCN2	two pore segment channel 2
chr11	69065672	69065980	309	310	69065910	17	7.34462	3.9509	2.69213	0_sample_peak_370	Intron (ENST00000294309.7/219931, intron 7 of 24)	11	69072915	69162440	89526	1	219931	ENST00000637084.1	-6935	ENSG00000162341	TPCN2	two pore segment channel 2
chr11	69079491	69079789	299	300	69079644	23	10.4421	4.55658	5.12172	0_sample_peak_371	Exon (ENST00000535009.5/219931, exon 14 of 14)	11	69083176	69083258	83	1	100422846	ENST00000581178.1	-3387	ENSG00000265539	MIR3164	microRNA 3164
chr11	69960046	69960481	436	437	69960122	14	6.21792	3.77347	2.04258	0_sample_peak_372	Distal Intergenic	11	70056230	70063924	7695	2	101928443	ENST00000528316.5	103443	ENSG00000248844	LOC101928443	uncharacterized LOC101928443
chr11	70092281	70092566	286	287	70092361	12	4.84684	3.28012	1.35321	0_sample_peak_373	Intron (ENST00000355303.9/55107, intron 2 of 25)	11	70085422	70189252	103831	1	55107	ENST00000530676.5	6859	ENSG00000131620	ANO1	anoctamin 1
chr11	70490443	70490724	282	283	70490589	14	4.94159	3.11856	1.37918	0_sample_peak_374	Intron (ENST00000449833.6/22941, intron 6 of 9)	11	70469435	70502859	33425	2	22941	ENST00000424924.5	12135	ENSG00000162105	SHANK2	SH3 and multiple ankyrin repeat domains 2
chr11	70541498	70542021	524	525	70541915	15	6.97706	4.03707	2.46591	0_sample_peak_375	Intron (ENST00000449833.6/22941, intron 2 of 9)	11	70469435	70502859	33425	2	22941	ENST00000424924.5	-38639	ENSG00000162105	SHANK2	SH3 and multiple ankyrin repeat domains 2
chr11	70741549	70742793	1245	1246	70741679	16	7.57043	4.20143	2.86701	0_sample_peak_376a	Intron (ENST00000601538.5/22941, intron 13 of 24)	11	70492432	70698769	206338	2	22941	ENST00000426687.2	-42780	ENSG00000162105	SHANK2	SH3 and multiple ankyrin repeat domains 2
chr11	70741549	70742793	1245	1246	70742152	14	6.0313	3.67485	1.93018	0_sample_peak_376b	Intron (ENST00000601538.5/22941, intron 13 of 24)	11	70492432	70698769	206338	2	22941	ENST00000426687.2	-42780	ENSG00000162105	SHANK2	SH3 and multiple ankyrin repeat domains 2
chr11	70744017	70744325	309	310	70744116	16	6.83719	3.83108	2.39413	0_sample_peak_377	Intron (ENST00000601538.5/22941, intron 13 of 24)	11	70492432	70698769	206338	2	22941	ENST00000426687.2	-45248	ENSG00000162105	SHANK2	SH3 and multiple ankyrin repeat domains 2
chr11	70746246	70746618	373	374	70746455	20	10.8387	5.20525	5.46181	0_sample_peak_378	Intron (ENST00000601538.5/22941, intron 13 of 24)	11	70492432	70698769	206338	2	22941	ENST00000426687.2	-47477	ENSG00000162105	SHANK2	SH3 and multiple ankyrin repeat domains 2
chr11	70824889	70825271	383	384	70825087	12	5.49078	3.6393	1.68513	0_sample_peak_379	Promoter (1-2kb)	11	70667839	70826757	158919	2	22941	ENST00000468619.5	1486	ENSG00000162105	SHANK2	SH3 and multiple ankyrin repeat domains 2
chr11	70944579	70944870	292	293	70944690	13	5.79161	3.67533	1.76248	0_sample_peak_380	Intron (ENST00000601538.5/22941, intron 9 of 24)	11	70798443	70951071	152629	2	22941	ENST00000460048.1	6201	ENSG00000162105	SHANK2	SH3 and multiple ankyrin repeat domains 2
chr11	71091651	71091938	288	289	71091762	15	6.22012	3.64748	2.04258	0_sample_peak_381	Promoter (<=1kb)	11	70896385	71092477	196093	2	22941	ENST00000618363.4	539	ENSG00000162105	SHANK2	SH3 and multiple ankyrin repeat domains 2
chr11	71525416	71525695	280	281	71525500	17	7.62821	4.08921	2.90317	0_sample_peak_382	Promoter (1-2kb)	11	71527267	71528674	1408	1	440050	ENST00000398536.5	-1572	ENSG00000244411	KRTAP5-7	keratin associated protein 5-7
chr11	72139355	72139869	515	516	72139444	11	4.83283	3.38988	1.35321	0_sample_peak_383	Promoter (<=1kb)	11	72139250	72139717	468	1	2352	ENST00000545379.1	105	ENSG00000110203	FOLR3	folate receptor 3
chr11	72577459	72577810	352	353	72577543	13	5.19096	3.35199	1.48311	0_sample_peak_384	Promoter (1-2kb)	11	72577545	72579505	1961	2	5138	ENST00000536918.1	1695	ENSG00000186642	PDE2A	phosphodiesterase 2A
chr11	72611348	72611713	366	367	72611483	13	4.81523	3.15501	1.35321	0_sample_peak_385	Intron (ENST00000334456.9/5138, intron 2 of 30)	11	72615063	72615130	68	2	406931	ENST00000606837.1	3417	ENSG00000272036	MIR139	microRNA 139
chr11	72613919	72614443	525	526	72614016	12	5.10637	3.42346	1.42638	0_sample_peak_386	Promoter (<=1kb)	11	72615063	72615130	68	2	406931	ENST00000606837.1	687	ENSG00000272036	MIR139	microRNA 139
chr11	72615230	72615521	292	293	72615440	16	7.04822	3.93622	2.51813	0_sample_peak_387	Promoter (<=1kb)	11	72615063	72615130	68	2	406931	ENST00000606837.1	-100	ENSG00000272036	MIR139	microRNA 139
chr11	72631985	72632274	290	291	72632182	14	6.43511	3.88945	2.16407	0_sample_peak_388	Intron (ENST00000334456.9/5138, intron 2 of 30)	11	72596624	72636130	39507	2	5138	ENST00000537631.5	3856	ENSG00000186642	PDE2A	phosphodiesterase 2A
chr11	72743136	72743512	377	378	72743379	14	5.9909	3.65363	1.90462	0_sample_peak_389	Intron (ENST00000359373.9/116985, intron 1 of 33)	11	72685075	72752403	67329	2	116985	ENST00000393609.7	8891	ENSG00000186635	ARAP1	ArfGAP with RhoGAP domain, ankyrin repeat and PH domain 1
chr11	73268336	73268703	368	369	73268473	14	5.55218	3.42612	1.68907	0_sample_peak_390	Promoter (1-2kb)	11	73269894	73297805	27912	1	5031	ENST00000393591.5	-1191	ENSG00000171631	P2RY6	pyrimidinergic receptor P2Y6
chr11	74689957	74690515	559	560	74690197	15	5.57228	3.32646	1.69664	0_sample_peak_391	Distal Intergenic	11	74696429	74697694	1266	2	25884	ENST00000529912.5	7179	ENSG00000054938	CHRDL2	chordin like 2
chr11	75156007	75156333	327	328	75156114	14	6.23916	3.78475	2.04258	0_sample_peak_392	Promoter (<=1kb)	11	75157071	75169241	12171	1	11309	ENST00000527180.5	-738	ENSG00000137491	SLCO2B1	solute carrier organic anion transporter family member 2B1
chr11	75160256	75160855	600	601	75160394	14	4.94159	3.11856	1.37918	0_sample_peak_393	Promoter (<=1kb)	11	75159788	75204717	44930	1	11309	ENST00000428359.6	468	ENSG00000137491	SLCO2B1	solute carrier organic anion transporter family member 2B1
chr11	75230232	75231087	856	857	75231010	16	7.1793	4.00213	2.61119	0_sample_peak_394	Intron (ENST00000530792.1/ENST00000530792.1, intron 1 of 3)	11	75240905	75243697	2793	1	100507050	ENST00000562197.2	-9818	ENSG00000261594	TPBGL	trophoblast glycoprotein like
chr11	75235084	75235502	419	420	75235408	14	6.95376	4.17151	2.4594	0_sample_peak_395	Intron (ENST00000530792.1/ENST00000530792.1, intron 1 of 3)	11	75240905	75243697	2793	1	100507050	ENST00000562197.2	-5403	ENSG00000261594	TPBGL	trophoblast glycoprotein like
chr11	75501035	75501316	282	283	75501234	14	5.83305	3.57115	1.7913	0_sample_peak_396	Intron (ENST00000336898.7/81544, intron 1 of 16)	11	75434640	75490751	56112	2	81544	ENST00000529721.5	-10284	ENSG00000158555	GDPD5	glycerophosphodiester phosphodiesterase domain containing 5
chr11	75513938	75514230	293	294	75514021	13	5.24521	3.38077	1.51981	0_sample_peak_397	Intron (ENST00000336898.7/81544, intron 1 of 16)	11	75515975	75525256	9282	2	81544	ENST00000524785.1	11026	ENSG00000158555	GDPD5	glycerophosphodiester phosphodiesterase domain containing 5
chr11	75600787	75601372	586	587	75601127	15	6.8187	3.95429	2.3818	0_sample_peak_398	Promoter (1-2kb)	11	75587990	75599036	11047	2	4135	ENST00000526689.1	-1751	ENSG00000171533	MAP6	microtubule associated protein 6
chr11	76242207	76242524	318	319	76242285	13	5.30025	3.41006	1.55774	0_sample_peak_399	Distal Intergenic	11	76186325	76206532	20208	2	7481	ENST00000322563.7	-35675	ENSG00000085741	WNT11	Wnt family member 11
chr11	76282094	76282431	338	339	76282259	22	11.3882	5.12843	5.95389	0_sample_peak_400	Distal Intergenic	11	76186325	76206532	20208	2	7481	ENST00000322563.7	-75562	ENSG00000085741	WNT11	Wnt family member 11
chr11	76682629	76683062	434	435	76682767	18	9.06421	4.65481	3.96688	0_sample_peak_401	Intron (ENST00000533588.1/ENST00000533588.1, intron 1 of 2)	11	76657527	76670747	13221	2	2615	ENST00000404995.5	-11882	ENSG00000137507	LRRC32	leucine rich repeat containing 32
chr11	77161069	77161435	367	368	77161336	18	5.75501	3.12506	1.75206	0_sample_peak_402	Exon (ENST00000409709.8/4647, exon 12 of 49)	11	77174756	77184996	10241	1	4647	ENST00000409893.6	-13321	ENSG00000137474	MYO7A	myosin VIIA
chr11	78813187	78813539	353	354	78813388	15	7.99676	4.58565	3.17163	0_sample_peak_403	Intron (ENST00000278550.11/26011, intron 13 of 33)	11	78770992	78805411	34420	2	26011	ENST00000533525.1	-7776	ENSG00000149256	TENM4	teneurin transmembrane protein 4
chr11	78878796	78879085	290	291	78878933	16	8.15189	4.50496	3.28673	0_sample_peak_404	Intron (ENST00000278550.11/26011, intron 9 of 33)	11	78889933	78903886	13954	2	26011	ENST00000533074.1	24801	ENSG00000149256	TENM4	teneurin transmembrane protein 4
chr11	79234822	79235262	441	442	79235216	14	6.34695	3.84221	2.10344	0_sample_peak_405	Intron (ENST00000278550.11/26011, intron 2 of 33)	11	79069942	79215909	145968	2	26011	ENST00000527736.5	-18913	ENSG00000149256	TENM4	teneurin transmembrane protein 4
chr11	92011106	92011586	481	482	92011209	25	7.82277	3.34483	3.04392	0_sample_peak_406	Distal Intergenic	11	92352096	92896452	544357	1	120114	ENST00000409404.6	-340510	ENSG00000165323	FAT3	FAT atypical cadherin 3
chr11	93774201	93774483	283	284	93774385	14	5.44498	3.37136	1.65597	0_sample_peak_407	Intron (ENST00000638767.1/9440, intron 7 of 18)	11	93784227	93812362	28136	1	9440	ENST00000640804.1	-9744	ENSG00000042429	MED17	mediator complex subunit 17
chr11	112335610	112335980	371	372	112335692	12	5.20373	3.47774	1.49353	0_sample_peak_408	Intron (ENST00000504610.2/283140, intron 2 of 3)	11	112292573	112294116	1544	1	283140	ENST00000527511.1	43037	ENSG00000250303	LOC283140	uncharacterized LOC283140
chr11	112609472	112609765	294	295	112609598	15	5.01041	3.05738	1.37918	0_sample_peak_409	Intron (ENST00000529238.5/101928823, intron 3 of 3)	11	112534220	112555802	21583	2	387810	ENST00000525984.2	-53670	ENSG00000255484	LOC387810	uncharacterized LOC387810
chr11	112613016	112613388	373	374	112613141	13	6.29645	3.95486	2.06987	0_sample_peak_410	Intron (ENST00000529238.5/101928823, intron 3 of 3)	11	112534220	112555802	21583	2	387810	ENST00000525984.2	-57214	ENSG00000255484	LOC387810	uncharacterized LOC387810
chr11	113364089	113364488	400	401	113364195	13	5.52851	3.53244	1.68657	0_sample_peak_411	Promoter (<=1kb)	11	113364381	113366387	2007	1	54970	ENST00000480233.1	0	ENSG00000149292	TTC12	tetratricopeptide repeat domain 12
chr11	113405926	113406243	318	319	113406159	14	6.43511	3.88945	2.16407	0_sample_peak_412	Exon (ENST00000546284.1/ENST00000546284.1, exon 2 of 4)	11	113415294	113418117	2824	2	1813	ENST00000539420.1	11874	ENSG00000149295	DRD2	dopamine receptor D2
chr11	115600236	115600565	330	331	115600301	12	5.22352	3.4888	1.50402	0_sample_peak_413	Exon (ENST00000306533.8/ENST00000306533.8, exon 3 of 3)	11	115229220	115504957	275738	2	23705	ENST00000543249.1	-95279	ENSG00000182985	CADM1	cell adhesion molecule 1
chr11	116175746	116176032	287	288	116175838	12	5.77815	3.80329	1.75206	0_sample_peak_414	Distal Intergenic	11	115757451	115760627	3177	2	283143	ENST00000501294.1	-415119	NA	LINC00900	long intergenic non-protein coding RNA 900
chr11	116206729	116207313	585	586	116207076	14	6.85494	4.11722	2.40744	0_sample_peak_415	Distal Intergenic	11	116639422	116658252	18831	1	101929011	ENST00000444123.5	-432109	ENSG00000237937	LINC02702	long intergenic non-protein coding RNA 2702
chr11	116433366	116433752	387	388	116433501	17	7.92782	4.23755	3.12183	0_sample_peak_416	Distal Intergenic	11	116639422	116658252	18831	1	101929011	ENST00000444123.5	-205670	ENSG00000237937	LINC02702	long intergenic non-protein coding RNA 2702
chr11	116502168	116502720	553	554	116502251	12	4.86477	3.28996	1.36574	0_sample_peak_417	Distal Intergenic	11	116639422	116658252	18831	1	101929011	ENST00000444123.5	-136702	ENSG00000237937	LINC02702	long intergenic non-protein coding RNA 2702
chr11	116509171	116509536	366	367	116509412	14	6.687	4.02554	2.2866	0_sample_peak_418	Distal Intergenic	11	116639422	116658252	18831	1	101929011	ENST00000444123.5	-129886	ENSG00000237937	LINC02702	long intergenic non-protein coding RNA 2702
chr11	117481063	117481462	400	401	117481413	16	7.24616	4.03591	2.65688	0_sample_peak_419	Exon (ENST00000527706.5/57453, exon 11 of 31)	11	117411112	117412830	1719	1	22897	ENST00000533433.1	69951	ENSG00000110274	CEP164	centrosomal protein 164
chr11	117510109	117510404	296	297	117510201	14	6.23916	3.78475	2.04258	0_sample_peak_420	Intron (ENST00000527706.5/57453, intron 6 of 30)	11	117411112	117412830	1719	1	22897	ENST00000533433.1	98997	ENSG00000110274	CEP164	centrosomal protein 164
chr11	117643150	117643476	327	328	117643282	12	4.84684	3.28012	1.35321	0_sample_peak_421	Intron (ENST00000527706.5/57453, intron 2 of 30)	11	117427773	117797091	369319	2	57453	ENST00000527706.5	153615	ENSG00000177103	DSCAML1	DS cell adhesion molecule like 1
chr11	118135617	118135980	364	365	118135727	14	6.23916	3.78475	2.04258	0_sample_peak_422	3' UTR	11	118136573	118141864	5292	2	6330	ENST00000531550.1	5884	ENSG00000177098	SCN4B	sodium voltage-gated channel beta subunit 4
chr11	118169189	118169885	697	698	118169468	17	7.23952	3.90017	2.65106	0_sample_peak_423	Intron (ENST00000278947.5/6327, intron 1 of 3)	11	118161951	118176673	14723	2	6327	ENST00000278947.5	6788	ENSG00000149575	SCN2B	sodium voltage-gated channel beta subunit 2
chr11	118644625	118644928	304	305	118644719	15	5.01041	3.05738	1.37918	0_sample_peak_424	Promoter (<=1kb)	11	118644369	118650521	6153	1	23187	ENST00000525226.5	256	ENSG00000019144	PHLDB1	pleckstrin homology like domain family B member 1
chr11	119342179	119342459	281	282	119342273	14	5.71841	3.51169	1.75206	0_sample_peak_425	Promoter (<=1kb)	11	119341594	119342980	1387	2	114902	ENST00000449574.7	521	ENSG00000223953	C1QTNF5	C1q and TNF related 5
chr11	119495770	119496390	621	622	119496220	15	6.33317	3.70468	2.09255	0_sample_peak_426	Intron (ENST00000498979.6/100499227, intron 3 of 3)	11	119419436	119424985	5550	2	7070	ENST00000524659.1	-70785	ENSG00000154096	THY1	Thy-1 cell surface antigen
chr11	119496723	119497376	654	655	119496826	13	5.24521	3.38077	1.51981	0_sample_peak_427	Intron (ENST00000498979.6/100499227, intron 3 of 3)	11	119419436	119424985	5550	2	7070	ENST00000524659.1	-71738	ENSG00000154096	THY1	Thy-1 cell surface antigen
chr11	119501580	119501880	301	302	119501696	16	7.81532	4.32822	3.03764	0_sample_peak_428	Intron (ENST00000500970.5/100499227, intron 2 of 8)	11	119419436	119424985	5550	2	7070	ENST00000524659.1	-76595	ENSG00000154096	THY1	Thy-1 cell surface antigen
chr11	119979541	119979876	336	337	119979709	15	7.23702	4.1744	2.65015	0_sample_peak_429	Distal Intergenic	11	120112410	120117106	4697	2	23650	ENST00000526161.5	137230	ENSG00000137699	TRIM29	tripartite motif containing 29
chr11	119991043	119991404	362	363	119991181	12	4.79359	3.25095	1.35321	0_sample_peak_430	Intron (ENST00000526934.1/ENST00000526934.1, intron 1 of 2)	11	120112410	120117106	4697	2	23650	ENST00000526161.5	125702	ENSG00000137699	TRIM29	tripartite motif containing 29
chr11	120023154	120023494	341	342	120023250	12	4.9191	3.31984	1.37918	0_sample_peak_431	Distal Intergenic	11	120112410	120117106	4697	2	23650	ENST00000526161.5	93612	ENSG00000137699	TRIM29	tripartite motif containing 29
chr11	120121211	120121601	391	392	120121413	21	9.88287	4.59004	4.65294	0_sample_peak_432	Promoter (<=1kb)	11	120115364	120120900	5537	2	23650	ENST00000526881.1	-311	ENSG00000137699	TRIM29	tripartite motif containing 29
chr11	120179856	120180205	350	351	120179994	12	4.84684	3.28012	1.35321	0_sample_peak_433	Intron (ENST00000532833.1/ENST00000532833.1, intron 1 of 1)	11	120210767	120230332	19566	1	220323	ENST00000328965.8	-30562	ENSG00000184232	OAF	out at first homolog
chr11	120958398	120958756	359	360	120958511	14	6.9788	4.1853	2.46591	0_sample_peak_434	Intron (ENST00000527524.7/2900, intron 16 of 20)	11	120867933	120894797	26865	2	101929227	ENST00000505153.2	-63601	ENSG00000250493	LOC101929227	uncharacterized LOC101929227
chr11	123276255	123276563	309	310	123276545	14	5.68089	3.49231	1.75206	0_sample_peak_435	Distal Intergenic	11	123069865	123195281	125417	2	79827	ENST00000448775.3	-80974	ENSG00000166250	CLMP	CXADR like membrane protein
chr11	124871134	124871561	428	429	124871241	12	5.01152	3.37085	1.37918	0_sample_peak_436	Promoter (2-3kb)	11	124868468	124881466	12999	1	64221	ENST00000538940.5	2666	ENSG00000154134	ROBO3	roundabout guidance receptor 3
chr11	125246786	125247073	288	289	125246919	12	4.75854	3.23179	1.3268	0_sample_peak_437	Intron (ENST00000530517.5/63876, intron 2 of 11)	11	125240073	125367882	127810	1	63876	ENST00000561115.5	6713	ENSG00000165495	PKNOX2	PBX/knotted 1 homeobox 2
chr11	126172228	126172518	291	292	126172406	15	6.97706	4.03707	2.46591	0_sample_peak_438	Intron (ENST00000532357.1/ENST00000532357.1, intron 1 of 1)	11	126203322	126206512	3191	2	84881	ENST00000530903.1	33994	ENSG00000165526	RPUSD4	RNA pseudouridine synthase D4
chr11	126709969	126710302	334	335	126710073	12	4.74114	3.2223	1.31191	0_sample_peak_439	Intron (ENST00000525144.6/84623, intron 1 of 16)	11	126656086	126682104	26019	1	101929427	ENST00000534620.1	53883	ENSG00000254607	LOC101929427	uncharacterized LOC101929427
chr11	126858370	126858811	442	443	126858606	12	5.71	3.7642	1.75206	0_sample_peak_440	Intron (ENST00000525144.6/84623, intron 1 of 16)	11	126940746	126945088	4343	1	100874251	ENST00000532988.1	-81935	ENSG00000254960	KIRREL3-AS2	KIRREL3 antisense RNA 2
chr11	129618523	129619188	666	667	129618995	12	5.38572	3.5799	1.61663	0_sample_peak_441	Promoter (1-2kb)	11	129612116	129617269	5154	2	101929557	ENST00000631195.1	-1254	ENSG00000281097	LINC01395	long intergenic non-protein coding RNA 1395
chr11	130197593	130198037	445	446	130197763	13	4.88552	3.19154	1.37016	0_sample_peak_442	Exon (ENST00000278742.5/6768, exon 12 of 19)	11	130190223	130196610	6388	1	6768	ENST00000530376.1	7370	ENSG00000149418	ST14	suppression of tumorigenicity 14
chr11	130199852	130200251	400	401	130200130	13	5.68836	3.61903	1.75206	0_sample_peak_443	Exon (ENST00000278742.5/6768, exon 16 of 19)	11	130190223	130196610	6388	1	6768	ENST00000530376.1	9629	ENSG00000149418	ST14	suppression of tumorigenicity 14
chr11	133081660	133082172	513	514	133081826	16	8.86559	4.88886	3.83153	0_sample_peak_444a	Intron (ENST00000524381.5/4978, intron 1 of 7)	11	132420020	132943768	523749	2	4978	ENST00000374778.4	-137892	ENSG00000183715	OPCML	opioid binding protein/cell adhesion molecule like
chr11	133081660	133082172	513	514	133082099	12	5.75538	3.79022	1.75206	0_sample_peak_444b	Intron (ENST00000524381.5/4978, intron 1 of 7)	11	132420020	132943768	523749	2	4978	ENST00000374778.4	-137892	ENSG00000183715	OPCML	opioid binding protein/cell adhesion molecule like
chr11	134423340	134423743	404	405	134423547	12	5.6875	3.75133	1.75206	0_sample_peak_445	Distal Intergenic	11	134378508	134411918	33411	2	27087	ENST00000312527.8	-11422	ENSG00000109956	B3GAT1	beta-1,3-glucuronyltransferase 1
chr11	134542168	134542729	562	563	134542440	17	8.27019	4.40982	3.36451	0_sample_peak_446	Distal Intergenic	11	134479299	134505661	26363	1	283177	ENST00000532886.2	62869	NA	LOC283177	uncharacterized LOC283177
chr12	30994935	30995424	490	491	30995211	14	6.05164	3.68555	1.9451	0_sample_peak_447	3' UTR	12	31050916	31060750	9835	2	100506660	ENST00000535870.1	65326	ENSG00000245614	DDX11-AS1	DDX11 antisense RNA 1
chr12	31003347	31003677	331	332	31003439	13	5.74999	3.6526	1.75206	0_sample_peak_448	Intron (ENST00000613860.4/ENST00000613860.4, intron 1 of 5)	12	31050916	31060750	9835	2	100506660	ENST00000535870.1	57073	ENSG00000245614	DDX11-AS1	DDX11 antisense RNA 1
chr12	31104113	31104549	437	438	31104200	11	5.04097	3.51073	1.37918	0_sample_peak_449	Promoter (1-2kb)	12	31102268	31104269	2002	1	1663	ENST00000539702.1	1845	ENSG00000013573	DDX11	DEAD/H-box helicase 11
chr12	34167015	34167295	281	282	34167100	12	4.84684	3.28012	1.35321	0_sample_peak_450	Distal Intergenic	12	34022473	34027029	4557	1	84920	ENST00000541875.1	144542	ENSG00000139133	ALG10	ALG10 alpha-1,2-glucosyltransferase
chr12	34401502	34402029	528	529	34401761	16	6.23619	3.5381	2.04258	0_sample_peak_451	Distal Intergenic	12	34022473	34027029	4557	1	84920	ENST00000541875.1	379029	ENSG00000139133	ALG10	ALG10 alpha-1,2-glucosyltransferase
chr12	35580923	35581226	304	305	35581134	23	6.2023	2.92808	2.04258	0_sample_peak_452	Distal Intergenic	12	34022473	34027029	4557	1	84920	ENST00000541875.1	1558450	ENSG00000139133	ALG10	ALG10 alpha-1,2-glucosyltransferase
chr12	49903359	49903716	358	359	49903488	15	5.57228	3.32646	1.69664	0_sample_peak_453	Promoter (<=1kb)	12	49870415	49903869	33455	2	23017	ENST00000550195.5	153	ENSG00000135472	FAIM2	Fas apoptotic inhibitory molecule 2
chr12	51839457	51839782	326	327	51839578	11	5.04097	3.51073	1.37918	0_sample_peak_454	Intron (ENST00000637934.1/ENST00000637934.1, intron 4 of 4)	12	51817893	51831917	14025	2	401720	ENST00000564840.2	-7540	ENSG00000261308	FIGNL2	fidgetin like 2
chr12	52060453	52060759	307	308	52060577	15	8.16923	4.68098	3.28673	0_sample_peak_455	Distal Intergenic	12	52056689	52057471	783	1	3164	ENST00000565848.1	3764	ENSG00000123358	NR4A1	nuclear receptor subfamily 4 group A member 1
chr12	52399049	52399467	419	420	52399204	15	8.16923	4.68098	3.28673	0_sample_peak_456	Intron (ENST00000547174.1/ENST00000547174.1, intron 1 of 1)	12	52393931	52406355	12425	2	3888	ENST00000257974.2	6888	ENSG00000161850	KRT82	keratin 82
chr12	52767746	52768113	368	369	52767867	11	5.04097	3.51073	1.37918	0_sample_peak_457	Downstream (<1kb)	12	52768155	52777345	9191	2	51350	ENST00000332411.2	9232	ENSG00000185069	KRT76	keratin 76
chr12	53736186	53736587	402	403	53736383	17	8.52847	4.54171	3.5608	0_sample_peak_458	Distal Intergenic	12	53708517	53727745	19229	2	57658	ENST00000262059.8	-8441	ENSG00000012822	CALCOCO1	calcium binding and coiled-coil domain 1
chr12	54160201	54160493	293	294	54160299	11	4.74145	3.33721	1.31191	0_sample_peak_459	Intron (ENST00000634429.1/ENST00000634429.1, intron 4 of 5)	12	54181453	54182759	1307	2	23583	ENST00000511854.1	22266	ENSG00000123415	SMUG1	single-strand-selective monofunctional uracil-DNA glycosylase 1
chr12	54376602	54377090	489	490	54376701	11	5.04097	3.51073	1.37918	0_sample_peak_460	Promoter (2-3kb)	12	54369878	54379189	9312	2	25946	ENST00000552382.5	2099	ENSG00000161642	ZNF385A	zinc finger protein 385A
chr12	57195313	57195785	473	474	57195464	15	7.56331	4.34925	2.86134	0_sample_peak_461	Promoter (<=1kb)	12	57194504	57194576	73	1	100302201	ENST00000408438.1	809	ENSG00000221365	MIR1228	microRNA 1228
chr12	57199266	57199651	386	387	57199426	14	6.23916	3.78475	2.04258	0_sample_peak_462	Promoter (<=1kb)	12	57200274	57201153	880	1	4035	ENST00000555941.1	-623	ENSG00000123384	LRP1	LDL receptor related protein 1
chr12	57202960	57203610	651	652	57203181	15	7.7215	4.43499	2.97288	0_sample_peak_463	Promoter (<=1kb)	12	57203243	57205785	2543	1	4035	ENST00000451724.6	0	ENSG00000123384	LRP1	LDL receptor related protein 1
chr12	108219619	108220137	519	520	108219727	14	7.07302	4.23735	2.52768	0_sample_peak_464	Intron (ENST00000547525.5/9671, intron 4 of 8)	12	108226990	108233129	6140	1	9671	ENST00000546629.1	-6853	ENSG00000075035	WSCD2	WSC domain containing 2
chr12	108590954	108591262	309	310	108591044	13	6.29645	3.95486	2.06987	0_sample_peak_465	3' UTR	12	108592252	108598008	5757	2	338773	ENST00000549447.1	6746	ENSG00000183160	TMEM119	transmembrane protein 119
chr12	109721239	109721663	425	426	109721338	14	7.34419	4.38841	2.69213	0_sample_peak_466	Intron (ENST00000538780.1/84915, intron 1 of 2)	12	109714735	109722825	8091	1	84915	ENST00000543653.1	6504	ENSG00000139438	FAM222A	family with sequence similarity 222 member A
chr12	110950585	110950902	318	319	110950831	11	4.83283	3.38988	1.35321	0_sample_peak_467	Intron (ENST00000553177.5/100131138, intron 2 of 2)	12	110951711	110957811	6101	2	105369980	ENST00000548329.1	6909	ENSG00000258240	LOC105369980	uncharacterized LOC105369980
chr12	113077068	113077385	318	319	113077159	12	5.77815	3.80329	1.75206	0_sample_peak_468	Intron (ENST00000257600.3/1840, intron 1 of 8)	12	113089866	113097997	8132	1	1840	ENST00000547974.5	-12481	ENSG00000135144	DTX1	deltex E3 ubiquitin ligase 1
chr12	113437217	113437627	411	412	113437393	12	5.57697	3.68825	1.69757	0_sample_peak_469	Promoter (1-2kb)	12	113435507	113437109	1603	1	113675	ENST00000551760.1	1710	ENSG00000139410	SDSL	serine dehydratase like
chr12	113888528	113888819	292	293	113888671	11	4.97903	3.47465	1.37918	0_sample_peak_470	Intron (ENST00000545145.6/9904, intron 21 of 24)	12	113822687	113858904	36218	2	9904	ENST00000552384.1	-29624	ENSG00000122965	RBM19	RNA binding motif protein 19
chr12	113958561	113958881	321	322	113958640	11	5.04097	3.51073	1.37918	0_sample_peak_471	Intron (ENST00000545145.6/9904, intron 5 of 24)	12	113957863	113966209	8347	2	9904	ENST00000546876.1	7328	ENSG00000122965	RBM19	RNA binding motif protein 19
chr12	120739742	120740550	809	810	120740434	14	5.53927	3.41951	1.68657	0_sample_peak_472	3' UTR	12	120725861	120739594	13734	1	35	ENST00000411593.2	13881	ENSG00000122971	ACADS	acyl-CoA dehydrogenase short chain
chr12	130509860	130510225	366	367	130509937	11	5.04097	3.51073	1.37918	0_sample_peak_473	Intron (ENST00000261655.8/23504, intron 1 of 18)	12	130470202	130506770	36569	2	23504	ENST00000544568.2	-3090	ENSG00000060709	RIMBP2	RIMS binding protein 2
chr12	130753088	130753385	298	299	130753167	12	4.84684	3.28012	1.35321	0_sample_peak_474	Distal Intergenic	12	130396177	130716281	320105	2	23504	ENST00000643940.1	-36807	ENSG00000060709	RIMBP2	RIMS binding protein 2
chr12	131227142	131227602	461	462	131227226	11	5.04097	3.51073	1.37918	0_sample_peak_475	Distal Intergenic	12	131207207	131209515	2309	1	116437	ENST00000536191.1	19935	ENSG00000204603	LINC01257	long intergenic non-protein coding RNA 1257
chr12	131591110	131591434	325	326	131591356	13	6.32694	3.97196	2.08974	0_sample_peak_476	Distal Intergenic	12	131647113	131648121	1009	2	105370085	ENST00000537280.1	56687	NA	LINC02414	long intergenic non-protein coding RNA 2414
chr12	132147220	132147511	292	293	132147356	15	7.96855	4.57012	3.15345	0_sample_peak_477	Promoter (<=1kb)	12	132147657	132151617	3961	1	79050	ENST00000535343.5	-146	ENSG00000184967	NOC4L	nucleolar complex associated 4 homolog
chr12	132162339	132163215	877	878	132162559	13	6.29645	3.95486	2.06987	0_sample_peak_478	Distal Intergenic	12	132150841	132152473	1633	1	79050	ENST00000538784.2	11498	ENSG00000184967	NOC4L	nucleolar complex associated 4 homolog
chr12	132167169	132167545	377	378	132167344	13	6.39895	4.01244	2.13651	0_sample_peak_479	Distal Intergenic	12	132150841	132152473	1633	1	79050	ENST00000538784.2	16328	ENSG00000184967	NOC4L	nucleolar complex associated 4 homolog
chr12	132203725	132204012	288	289	132203937	13	5.52851	3.53244	1.68657	0_sample_peak_480	Promoter (1-2kb)	12	132197073	132205792	8720	2	50614	ENST00000541995.5	1780	ENSG00000182870	GALNT9	polypeptide N-acetylgalactosaminyltransferase 9
chr12	132339767	132340073	307	308	132339845	12	4.84684	3.28012	1.35321	0_sample_peak_481	Distal Intergenic	12	132329850	132331575	1726	1	101928416	ENST00000537720.1	9917	ENSG00000255916	LOC101928416	uncharacterized LOC101928416
chr12	132545181	132545559	379	380	132545313	15	7.02329	4.06136	2.50165	0_sample_peak_482	Intron (ENST00000434748.2/57666, intron 4 of 16)	12	132560047	132570104	10058	1	57666	ENST00000539264.5	-14488	ENSG00000112787	FBRSL1	fibrosin like 1
chr13	24386288	24386657	370	371	24386370	11	5.04097	3.51073	1.37918	0_sample_peak_483	Distal Intergenic	13	24408157	24597660	189504	1	374491	ENST00000445572.5	-21500	NA	TPTE2P6	transmembrane phosphoinositide 3-phosphatase and tensin homolog 2 pseudogene 6
chr14	23052807	23053143	337	338	23053019	14	7.10608	4.25568	2.55431	0_sample_peak_484	Promoter (2-3kb)	14	23047067	23050139	3073	2	64403	ENST00000485922.2	-2668	ENSG00000139880	CDH24	cadherin 24
chr14	24079280	24079568	289	290	24079490	13	6.39895	4.01244	2.13651	0_sample_peak_485	Promoter (2-3kb)	14	24081008	24081928	921	2	4901	ENST00000396995.1	2360	ENSG00000129535	NRL	neural retina leucine zipper
chr14	24323242	24323537	296	297	24323325	12	5.77815	3.80329	1.75206	0_sample_peak_486	Promoter (<=1kb)	14	24322396	24323563	1168	2	196883	ENST00000554936.1	26	ENSG00000129467	ADCY4	adenylate cyclase 4
chr14	24377227	24377645	419	420	24377326	11	5.04097	3.51073	1.37918	0_sample_peak_487	Promoter (1-2kb)	14	24376074	24378056	1983	1	4776	ENST00000555821.1	1153	ENSG00000100968	NFATC4	nuclear factor of activated T cells 4
chr14	45038721	45039084	364	365	45038840	14	6.9788	4.1853	2.46591	0_sample_peak_488	Intron (ENST00000361577.7/23116, intron 11 of 18)	14	44945677	45042308	96632	2	54813	ENST00000556239.5	3224	ENSG00000179454	KLHL28	kelch like family member 28
chr14	64730103	64730401	299	300	64730179	12	5.77815	3.80329	1.75206	0_sample_peak_489	Promoter (<=1kb)	14	64730650	64744339	13690	1	26030	ENST00000490180.2	-249	ENSG00000126822	PLEKHG3	pleckstrin homology and RhoGEF domain containing G3
chr14	67754627	67755006	380	381	67754732	15	7.46059	4.29391	2.7833	0_sample_peak_490	Promoter (1-2kb)	14	67753711	67756421	2711	2	23503	ENST00000554783.1	1415	ENSG00000072121	ZFYVE26	zinc finger FYVE-type containing 26
chr14	69525275	69525581	307	308	69525518	12	5.6208	3.71323	1.72568	0_sample_peak_491	Intron (ENST00000322564.8/400224, intron 8 of 12)	14	69484754	69531551	46798	1	400224	ENST00000322564.8	40521	ENSG00000175985	PLEKHD1	pleckstrin homology and coiled-coil domain containing D1
chr14	72612380	72612863	484	485	72612597	14	7.34419	4.38841	2.69213	0_sample_peak_492	Distal Intergenic	14	72671311	72675771	4461	2	8110	ENST00000556997.5	62908	ENSG00000205683	DPF3	double PHD fingers 3
chr14	72649167	72649541	375	376	72649505	14	6.23916	3.78475	2.04258	0_sample_peak_493	Intron (ENST00000556509.5/8110, intron 8 of 10)	14	72671311	72675771	4461	2	8110	ENST00000556997.5	26230	ENSG00000205683	DPF3	double PHD fingers 3
chr14	72700735	72701019	285	286	72700978	14	6.23916	3.78475	2.04258	0_sample_peak_494	Intron (ENST00000556509.5/8110, intron 6 of 10)	14	72674022	72714504	40483	2	8110	ENST00000554594.1	13485	ENSG00000205683	DPF3	double PHD fingers 3
chr14	72715801	72716183	383	384	72715897	11	5.04097	3.51073	1.37918	0_sample_peak_495	Promoter (1-2kb)	14	72674022	72714504	40483	2	8110	ENST00000554594.1	-1297	ENSG00000205683	DPF3	double PHD fingers 3
chr14	87735702	87736017	316	317	87735933	16	8.25992	4.56228	3.35693	0_sample_peak_496	Intron (ENST00000554305.5/ENST00000554305.5, intron 5 of 6)	14	87634379	87655294	20916	2	105370611	ENST00000557784.1	-80408	ENSG00000258770	LINC02330	long intergenic non-protein coding RNA 2330
chr14	92930149	92930652	504	505	92930228	11	5.04097	3.51073	1.37918	0_sample_peak_497	Promoter (1-2kb)	14	92931677	92933255	1579	1	1113	ENST00000556876.1	-1025	ENSG00000100604	CHGA	chromogranin A
chr14	93086626	93086979	354	355	93086702	12	5.04916	3.3917	1.3845	0_sample_peak_498	Intron (ENST00000267615.10/3705, intron 2 of 10)	14	93067452	93072152	4701	1	319085	ENST00000553639.1	19174	ENSG00000258730	ITPK1-AS1	ITPK1 antisense RNA 1
chr14	96171701	96172069	369	370	96171789	12	5.77815	3.80329	1.75206	0_sample_peak_499	Distal Intergenic	14	96204679	96244166	39488	1	624	ENST00000542454.2	-32610	ENSG00000168398	BDKRB2	bradykinin receptor B2
chr14	101226040	101226327	288	289	101226132	15	6.97706	4.03707	2.46591	0_sample_peak_500	Distal Intergenic	14	101120856	101123542	2687	1	101929422	ENST00000557121.1	105184	ENSG00000259004	LINC02285	long intergenic non-protein coding RNA 2285
chr14	101247684	101248246	563	564	101247802	12	5.75538	3.79022	1.75206	0_sample_peak_501	Distal Intergenic	14	101120856	101123542	2687	1	101929422	ENST00000557121.1	126828	ENSG00000259004	LINC02285	long intergenic non-protein coding RNA 2285
chr14	101509004	101509321	318	319	101509166	16	7.7903	4.3152	3.0176	0_sample_peak_502	Distal Intergenic	14	101552223	101555676	3454	2	64150	ENST00000553575.1	46355	ENSG00000258498	DIO3OS	DIO3 opposite strand upstream RNA
chr15	20301497	20301916	420	421	20301592	18	4.80313	2.73372	1.35321	0_sample_peak_503	Distal Intergenic	15	20283496	20291558	8063	1	646096	ENST00000554701.2	18001	ENSG00000259156	CHEK2P2	checkpoint kinase 2 pseudogene 2
chr15	20349212	20349505	294	295	20349299	19	4.93557	2.72114	1.37918	0_sample_peak_504a	Exon (ENST00000554815.1/ENST00000554815.1, exon 1 of 2)	15	20283496	20291558	8063	1	646096	ENST00000554701.2	65716	ENSG00000259156	CHEK2P2	checkpoint kinase 2 pseudogene 2
chr15	20349212	20349505	294	295	20349359	22	4.90755	2.54336	1.37918	0_sample_peak_504b	Exon (ENST00000554815.1/ENST00000554815.1, exon 1 of 2)	15	20283496	20291558	8063	1	646096	ENST00000554701.2	65716	ENSG00000259156	CHEK2P2	checkpoint kinase 2 pseudogene 2
chr15	29107248	29107579	332	333	29107343	11	4.81882	3.3818	1.35321	0_sample_peak_505	Intron (ENST00000561069.5/321, intron 12 of 14)	15	29070658	29102759	32102	1	321	ENST00000382938.3	36590	ENSG00000034053	APBA2	amyloid beta precursor protein binding family A member 2
chr15	45095656	45095963	308	309	45095733	11	4.83283	3.38988	1.35321	0_sample_peak_506	Exon (ENST00000389039.10/50506, exon 30 of 34)	15	45099817	45100413	597	2	50506	ENST00000560797.1	4450	ENSG00000140279	DUOX2	dual oxidase 2
chr15	65224358	65224663	306	307	65224509	13	6.54657	4.09585	2.18438	0_sample_peak_507	Distal Intergenic	15	65194758	65211488	16731	2	8483	ENST00000261883.5	-12870	ENSG00000138615	CILP	cartilage intermediate layer protein
chr15	65940807	65941200	394	395	65940931	16	8.62683	4.75908	3.63562	0_sample_peak_508	Intron (ENST00000409699.6/84465, intron 10 of 22)	15	65921692	65922375	684	2	84465	ENST00000564573.1	-18432	ENSG00000157890	MEGF11	multiple EGF like domains 11
chr15	74043012	74043363	352	353	74043246	17	5.68352	3.18214	1.75206	0_sample_peak_509	Promoter (1-2kb)	15	74041329	74043342	2014	1	5371	ENST00000565317.1	1683	ENSG00000140464	PML	promyelocytic leukemia
chr15	74062261	74062606	346	347	74062550	14	7.34419	4.38841	2.69213	0_sample_peak_510	Distal Intergenic	15	74070646	74071310	665	2	342096	ENST00000562157.1	8704	ENSG00000159289	GOLGA6A	golgin A6 family member A
chr15	74171676	74172011	336	337	74171878	12	5.55524	3.67589	1.69035	0_sample_peak_511	Promoter (1-2kb)	15	74173671	74176872	3202	1	3671	ENST00000249842.7	-1660	ENSG00000129009	ISLR	immunoglobulin superfamily containing leucine rich repeat
chr15	75108998	75109373	376	377	75109136	13	6.2096	3.90628	2.04258	0_sample_peak_512	Intron (ENST00000563298.1/ENST00000563298.1, intron 2 of 2)	15	75043286	75044623	1338	1	60490	ENST00000564953.1	65712	ENSG00000138621	PPCDC	phosphopantothenoylcysteine decarboxylase
chr15	75229400	75229751	352	353	75229717	13	6.54657	4.09585	2.18438	0_sample_peak_513	Promoter (<=1kb)	15	75226753	75229690	2938	2	105376731	ENST00000563803.1	0	ENSG00000260660	LOC105376731	taste receptor cell protein 1-like
chr15	75232009	75232360	352	353	75232189	12	5.42739	3.60343	1.64309	0_sample_peak_514	Promoter (1-2kb)	15	75229318	75233951	4634	2	105376731	ENST00000567079.1	1591	ENSG00000260660	LOC105376731	taste receptor cell protein 1-like
chr15	75699601	75700071	471	472	75699695	11	5.04097	3.51073	1.37918	0_sample_peak_515	Intron (ENST00000308508.5/1464, intron 1 of 9)	15	75674322	75712848	38527	2	1464	ENST00000308508.5	12777	ENSG00000173546	CSPG4	chondroitin sulfate proteoglycan 4
chr15	75702062	75702658	597	598	75702210	12	5.6208	3.71323	1.72568	0_sample_peak_516	Intron (ENST00000308508.5/1464, intron 1 of 9)	15	75674322	75712848	38527	2	1464	ENST00000308508.5	10190	ENSG00000173546	CSPG4	chondroitin sulfate proteoglycan 4
chr15	75766007	75766361	355	356	75766114	11	4.83283	3.38988	1.35321	0_sample_peak_517	Distal Intergenic	15	75759501	75762405	2905	2	100423035	ENST00000561777.1	-3602	ENSG00000284385	MIR4313	microRNA 4313
chr15	77753456	77753976	521	522	77753526	13	4.88552	3.19154	1.37016	0_sample_peak_518	Intron (ENST00000561686.5/84894, intron 1 of 3)	15	77615782	77720751	104970	2	84894	ENST00000564472.5	-32705	ENSG00000169783	LINGO1	leucine rich repeat and Ig domain containing 1
chr15	77780615	77781362	748	749	77780770	14	5.53927	3.41951	1.68657	0_sample_peak_519	Intron (ENST00000561686.5/84894, intron 1 of 3)	15	77615353	77787014	171662	2	84894	ENST00000561686.5	5652	ENSG00000169783	LINGO1	leucine rich repeat and Ig domain containing 1
chr15	77797509	77797801	293	294	77797736	13	6.54657	4.09585	2.18438	0_sample_peak_520	Intron (ENST00000566711.5/84894, intron 1 of 3)	15	77615353	77787014	171662	2	84894	ENST00000561686.5	-10495	ENSG00000169783	LINGO1	leucine rich repeat and Ig domain containing 1
chr15	77895449	77895824	376	377	77895644	13	5.52851	3.53244	1.68657	0_sample_peak_521	Intron (ENST00000567704.5/ENST00000567704.5, intron 1 of 6)	15	77914725	77915801	1077	2	645752	ENST00000568307.5	19977	NA	LOC645752	golgin A6 family member A pseudogene
chr15	77976057	77976373	317	318	77976309	13	6.54657	4.09585	2.18438	0_sample_peak_522	Exon (ENST00000566116.1/ENST00000566116.1, exon 1 of 15)	15	77998519	78001663	3145	2	23102	ENST00000459715.1	25290	ENSG00000167202	TBC1D2B	TBC1 domain family member 2B
chr15	78202996	78203531	536	537	78203203	12	4.99285	3.36052	1.37918	0_sample_peak_523	Intron (ENST00000258873.8/23205, intron 2 of 13)	15	78182712	78207785	25074	2	23205	ENST00000559114.5	4254	ENSG00000103740	ACSBG1	acyl-CoA synthetase bubblegum family member 1
chr15	83386628	83387076	449	450	83386863	25	15.5762	6.56024	9.75169	0_sample_peak_524	Intron (ENST00000565495.1/ENST00000565495.1, intron 1 of 1)	15	83447228	83565883	118656	1	6457	ENST00000492099.1	-60152	ENSG00000140600	SH3GL3	SH3 domain containing GRB2 like 3, endophilin A3
chr15	84869123	84869524	402	403	84869303	16	9.02008	4.97354	3.92969	0_sample_peak_525	3' UTR	15	84863529	84868212	4684	1	57538	ENST00000558077.1	5594	ENSG00000136383	ALPK3	alpha kinase 3
chr15	88252931	88253254	324	325	88253143	14	6.23916	3.78475	2.04258	0_sample_peak_526	Promoter (<=1kb)	15	88252730	88271066	18337	1	283738	ENST00000569588.1	201	ENSG00000260305	NTRK3-AS1	NTRK3 antisense RNA 1
chr15	88826831	88827136	306	307	88826947	12	5.77815	3.80329	1.75206	0_sample_peak_527	Intron (ENST00000560601.2/176, intron 1 of 18)	15	88836207	88874481	38275	1	176	ENST00000561243.5	-9071	ENSG00000157766	ACAN	aggrecan
chr15	89389983	89390382	400	401	89390270	13	6.54657	4.09585	2.18438	0_sample_peak_528	Intron (ENST00000536780.6/254559, intron 6 of 6)	15	89386596	89396240	9645	1	254559	ENST00000546186.2	3387	ENSG00000255571	MIR9-3HG	MIR9-3 host gene
chr15	89409618	89409945	328	329	89409705	12	5.0872	3.41281	1.41219	0_sample_peak_529	Distal Intergenic	15	89386596	89396240	9645	1	254559	ENST00000546186.2	23022	ENSG00000255571	MIR9-3HG	MIR9-3 host gene
chr15	89435433	89435712	280	281	89435658	14	6.23916	3.78475	2.04258	0_sample_peak_530	Distal Intergenic	15	89471445	89479430	7986	2	51458	ENST00000558360.1	43718	ENSG00000140519	RHCG	Rh family C glycoprotein
chr15	98948622	98948933	312	313	98948803	15	7.88485	4.52417	3.086	0_sample_peak_531	Exon (ENST00000649865.1/3480, exon 20 of 21)	15	98952795	98957292	4498	1	3480	ENST00000558751.1	-3862	ENSG00000140443	IGF1R	insulin like growth factor 1 receptor
chr15	99954939	99955402	464	465	99955260	15	7.35996	4.23996	2.70398	0_sample_peak_532	Distal Intergenic	15	99972956	99976279	3324	2	170691	ENST00000557896.1	20877	ENSG00000140470	ADAMTS17	ADAM metallopeptidase with thrombospondin type 1 motif 17
chr15	101426949	101427251	303	304	101427113	13	6.35081	3.98537	2.10473	0_sample_peak_533	Intron (ENST00000611716.4/5046, intron 6 of 21)	15	101303929	101443663	139735	2	5046	ENST00000398185.6	16412	ENSG00000140479	PCSK6	proprotein convertase subtilisin/kexin type 6
chr15	101541465	101542296	832	833	101541567	12	5.77815	3.80329	1.75206	0_sample_peak_534	Distal Intergenic	15	101304746	101525202	220457	2	5046	ENST00000557794.5	-16263	ENSG00000140479	PCSK6	proprotein convertase subtilisin/kexin type 6
chr16	1097433	1097744	312	313	1097608	11	4.76063	3.34824	1.32726	0_sample_peak_535	Promoter (1-2kb)	16	1090005	1096244	6240	2	390664	ENST00000328449.5	-1189	ENSG00000184471	C1QTNF8	C1q and TNF related 8
chr16	1131385	1131811	427	428	1131461	12	5.32407	3.54519	1.57459	0_sample_peak_536	Distal Intergenic	16	1153121	1221772	68652	1	8912	ENST00000348261.10	-21310	ENSG00000196557	CACNA1H	calcium voltage-gated channel subunit alpha1 H
chr16	1197510	1197791	282	283	1197629	11	4.81882	3.3818	1.35321	0_sample_peak_537	Promoter (2-3kb)	16	1195029	1198934	3906	1	8912	ENST00000564954.1	2481	ENSG00000196557	CACNA1H	calcium voltage-gated channel subunit alpha1 H
chr16	1213980	1214379	400	401	1214077	15	6.97706	4.03707	2.46591	0_sample_peak_538	Intron (ENST00000348261.10/8912, intron 27 of 34)	16	1210608	1211448	841	1	8912	ENST00000569953.2	3372	ENSG00000196557	CACNA1H	calcium voltage-gated channel subunit alpha1 H
chr16	1221665	1222003	339	340	1221737	12	5.06813	3.40222	1.39901	0_sample_peak_539	Promoter (2-3kb)	16	1222659	1224775	2117	2	25823	ENST00000564684.1	2772	ENSG00000116176	TPSG1	tryptase gamma 1
chr16	1442368	1442677	310	311	1442443	14	5.53412	3.41687	1.68657	0_sample_peak_540	Promoter (1-2kb)	16	1434388	1444489	10102	2	645811	ENST00000389176.3	1812	ENSG00000197599	CCDC154	coiled-coil domain containing 154
chr16	1458598	1458894	297	298	1458686	11	4.83283	3.38988	1.35321	0_sample_peak_541	Promoter (<=1kb)	16	1457329	1459330	2002	2	1186	ENST00000564968.1	436	ENSG00000103249	CLCN7	chloride voltage-gated channel 7
chr16	2232571	2232882	312	313	2232795	16	7.667	4.25125	2.92982	0_sample_peak_542	Promoter (<=1kb)	16	2233006	2234212	1207	1	1877	ENST00000563643.1	-124	ENSG00000167967	E4F1	E4F transcription factor 1
chr16	2799094	2799389	296	297	2799183	13	4.88552	3.19154	1.37016	0_sample_peak_543	Promoter (<=1kb)	16	2798485	2805302	6818	1	360226	ENST00000399677.3	609	ENSG00000215148	PRSS41	serine protease 41
chr16	9212949	9213236	288	289	9213059	13	5.60763	3.57521	1.71956	0_sample_peak_544	Distal Intergenic	16	9092191	9113181	20991	1	29035	ENST00000574285.2	120758	ENSG00000182831	C16orf72	chromosome 16 open reading frame 72
chr16	11153573	11153982	410	411	11153748	13	6.54657	4.09585	2.18438	0_sample_peak_545	Intron (ENST00000409790.5/23274, intron 22 of 23)	16	11126010	11150317	24308	1	23274	ENST00000459723.1	27563	ENSG00000038532	CLEC16A	C-type lectin domain containing 16A
chr16	30024674	30025197	524	525	30024998	14	6.23916	3.78475	2.04258	0_sample_peak_546	Promoter (<=1kb)	16	30023753	30027702	3950	1	146378	ENST00000567847.1	921	ENSG00000167194	C16orf92	chromosome 16 open reading frame 92
chr16	31412658	31412956	299	300	31412941	13	5.47018	3.50103	1.66938	0_sample_peak_547	Exon (ENST00000389202.2/3681, exon 15 of 30)	16	31423942	31424715	774	1	3681	ENST00000567308.1	-10986	ENSG00000156886	ITGAD	integrin subunit alpha D
chr16	32339849	32340178	330	331	32339926	12	5.22352	3.4888	1.50402	0_sample_peak_548	Distal Intergenic	16	32289691	32289838	148	2	390705	ENST00000562267.2	-50011	NA	LOC390705	protein phosphatase 2 regulatory subunit B'', beta pseudogene
chr16	37679965	37680369	405	406	37680272	24	8.96308	3.84425	3.91135	0_sample_peak_549	Distal Intergenic	16	35748357	35755796	7440	1	400533	ENST00000565625.1	1931608	ENSG00000261122	LINC02167	long intergenic non-protein coding RNA 2167
chr16	89033112	89033479	368	369	89033194	11	5.04097	3.51073	1.37918	0_sample_peak_550	Distal Intergenic	16	89088375	89114473	26099	1	197322	ENST00000537895.5	-54896	ENSG00000176715	ACSF3	acyl-CoA synthetase family member 3
chr17	18946286	18946698	413	414	18946477	13	6.54657	4.09585	2.18438	0_sample_peak_551	Distal Intergenic	17	18950345	19022595	72251	1	125206	ENST00000317977.10	-3647	ENSG00000154025	SLC5A10	solute carrier family 5 member 10
chr17	27788703	27789227	525	526	27789063	13	5.50897	3.5219	1.68657	0_sample_peak_552	Exon (ENST00000313735.10/4843, exon 4 of 27)	17	27756796	27793780	36985	2	4843	ENST00000646938.1	4553	ENSG00000007171	NOS2	nitric oxide synthase 2
chr17	28497552	28497919	368	369	28497791	13	4.88552	3.19154	1.37016	0_sample_peak_553	3' UTR	17	28506243	28524731	18489	1	8456	ENST00000577936.1	-8324	ENSG00000109101	FOXN1	forkhead box N1
chr17	28520080	28520361	282	283	28520187	14	6.85494	4.11722	2.40744	0_sample_peak_554	Intron (ENST00000577936.1/8456, intron 1 of 2)	17	28523941	28538896	14956	1	8456	ENST00000226247.2	-3580	ENSG00000109101	FOXN1	forkhead box N1
chr17	28525813	28526190	378	379	28525891	13	5.30025	3.41006	1.55774	0_sample_peak_555	Promoter (1-2kb)	17	28523941	28538896	14956	1	8456	ENST00000226247.2	1872	ENSG00000109101	FOXN1	forkhead box N1
chr17	28996525	28996804	280	281	28996606	13	5.33737	3.42986	1.58183	0_sample_peak_556	Intron (ENST00000580241.5/51268, intron 2 of 9)	17	28955131	29005913	50783	2	124925	ENST00000442608.7	9109	ENSG00000063015	SEZ6	seizure related 6 homolog
chr17	28997716	28998210	495	496	28997727	16	5.08884	3.00536	1.41219	0_sample_peak_557	Intron (ENST00000580241.5/51268, intron 2 of 9)	17	28955131	29005913	50783	2	124925	ENST00000442608.7	7703	ENSG00000063015	SEZ6	seizure related 6 homolog
chr17	28999859	29000554	696	697	28999940	12	4.79359	3.25095	1.35321	0_sample_peak_558	Intron (ENST00000580241.5/51268, intron 2 of 9)	17	28955131	29005913	50783	2	124925	ENST00000442608.7	5359	ENSG00000063015	SEZ6	seizure related 6 homolog
chr17	29608433	29608935	503	504	29608522	15	5.51254	3.29744	1.68657	0_sample_peak_559	Promoter (<=1kb)	17	29608652	29610748	2097	1	124930	ENST00000578943.1	0	ENSG00000198720	ANKRD13B	ankyrin repeat domain 13B
chr17	31659700	31660159	460	461	31659970	15	6.33317	3.70468	2.09255	0_sample_peak_560	Distal Intergenic	17	31575411	31575521	111	1	100126356	ENST00000362317.1	84289	ENSG00000283978	MIR365B	microRNA 365b
chr17	34154364	34154833	470	471	34154444	11	4.76063	3.34824	1.32726	0_sample_peak_561	Promoter (2-3kb)	17	33013087	34157294	1144208	2	40	ENST00000359872.6	2461	ENSG00000108684	ASIC2	acid sensing ion channel subunit 2
chr17	34465020	34465405	386	387	34465098	12	4.99285	3.36052	1.37918	0_sample_peak_562	Distal Intergenic	17	34360328	34363231	2904	2	6346	ENST00000225842.3	-101789	ENSG00000108702	CCL1	C-C motif chemokine ligand 1
chr17	34514237	34514669	433	434	34514319	11	5.04097	3.51073	1.37918	0_sample_peak_563	Distal Intergenic	17	34574123	34579369	5247	2	400591	ENST00000623254.1	64700	ENSG00000197322	C17orf102	chromosome 17 open reading frame 102
chr17	34547676	34547961	286	287	34547908	13	5.94072	3.75717	1.86745	0_sample_peak_564	Distal Intergenic	17	34574123	34579369	5247	2	400591	ENST00000623254.1	31408	ENSG00000197322	C17orf102	chromosome 17 open reading frame 102
chr17	34570410	34570867	458	459	34570536	14	7.34419	4.38841	2.69213	0_sample_peak_565	Distal Intergenic	17	34574123	34579369	5247	2	400591	ENST00000623254.1	8502	ENSG00000197322	C17orf102	chromosome 17 open reading frame 102
chr17	34601433	34602422	990	991	34601635	14	6.52507	3.93786	2.18438	0_sample_peak_566	Intron (ENST00000321639.7/124842, intron 1 of 9)	17	34581009	34639318	58310	1	124842	ENST00000631683.1	20424	ENSG00000181291	TMEM132E	transmembrane protein 132E
chr17	34621359	34621721	363	364	34621438	13	5.74999	3.6526	1.75206	0_sample_peak_567	Intron (ENST00000321639.7/124842, intron 1 of 9)	17	34635793	34637506	1714	1	124842	ENST00000577271.1	-14072	ENSG00000181291	TMEM132E	transmembrane protein 132E
chr17	34668695	34669154	460	461	34668788	12	5.0303	3.38124	1.37918	0_sample_peak_568	Distal Intergenic	17	34635793	34637506	1714	1	124842	ENST00000577271.1	32902	ENSG00000181291	TMEM132E	transmembrane protein 132E
chr17	34702556	34702879	324	325	34702632	12	4.84684	3.28012	1.35321	0_sample_peak_569	Distal Intergenic	17	34635793	34637506	1714	1	124842	ENST00000577271.1	66763	ENSG00000181291	TMEM132E	transmembrane protein 132E
chr17	34778522	34778898	377	378	34778618	15	6.49633	3.78785	2.18438	0_sample_peak_570	Distal Intergenic	17	34635793	34637506	1714	1	124842	ENST00000577271.1	142729	ENSG00000181291	TMEM132E	transmembrane protein 132E
chr17	34781802	34782241	440	441	34782185	14	5.53927	3.41951	1.68657	0_sample_peak_571	Distal Intergenic	17	34635793	34637506	1714	1	124842	ENST00000577271.1	146009	ENSG00000181291	TMEM132E	transmembrane protein 132E
chr17	36891660	36892339	680	681	36892182	14	7.34419	4.38841	2.69213	0_sample_peak_572	Intron (ENST00000616341.1/102723471, intron 1 of 2)	17	36932109	36936622	4514	2	102723471	ENST00000621428.1	44283	ENSG00000277268	LHX1-DT	LHX1 divergent transcript
chr17	39923340	39923634	295	296	39923423	12	4.84684	3.28012	1.35321	0_sample_peak_573	Promoter (<=1kb)	17	39922098	39924048	1951	2	94103	ENST00000581284.5	414	ENSG00000172057	ORMDL3	ORMDL sphingolipid biosynthesis regulator 3
chr17	41588741	41589137	397	398	41589037	15	6.60132	3.84175	2.22629	0_sample_peak_574	Promoter (1-2kb)	17	41582279	41586921	4643	2	3861	ENST00000167586.6	-1820	ENSG00000186847	KRT14	keratin 14
chr17	41616982	41617314	333	334	41617069	15	4.96865	3.03772	1.37918	0_sample_peak_575	Downstream (2-3kb)	17	41620180	41620829	650	2	3872	ENST00000648859.1	3515	ENSG00000128422	KRT17	keratin 17
chr17	41618767	41619122	356	357	41618882	16	6.2284	3.53436	2.04258	0_sample_peak_576	Promoter (1-2kb)	17	41620180	41620829	650	2	3872	ENST00000648859.1	1707	ENSG00000128422	KRT17	keratin 17
chr17	45392888	45393419	532	533	45392973	11	5.04097	3.51073	1.37918	0_sample_peak_577	Promoter (2-3kb)	17	45395427	45395908	482	2	201176	ENST00000590026.1	2489	ENSG00000159314	ARHGAP27	Rho GTPase activating protein 27
chr17	47705150	47705685	536	537	47705228	13	5.52851	3.53244	1.68657	0_sample_peak_578	Intron (ENST00000361722.7/9755, intron 6 of 8)	17	47695685	47711490	15806	1	9755	ENST00000622396.1	9465	ENSG00000198933	TBKBP1	TBK1 binding protein 1
chr17	47708211	47708522	312	313	47708296	13	4.88552	3.19154	1.37016	0_sample_peak_579	Exon (ENST00000361722.7/9755, exon 7 of 9)	17	47695685	47711490	15806	1	9755	ENST00000622396.1	12526	ENSG00000198933	TBKBP1	TBK1 binding protein 1
chr17	47727090	47727530	441	442	47727322	19	8.97794	4.4595	3.91942	0_sample_peak_580	Distal Intergenic	17	47733244	47746119	12876	1	30009	ENST00000177694.1	-5714	ENSG00000073861	TBX21	T-box 21
chr17	47819035	47819415	381	382	47819318	17	8.29549	4.42266	3.38003	0_sample_peak_581	Promoter (<=1kb)	17	47816587	47819138	2552	2	114881	ENST00000584698.1	0	ENSG00000006025	OSBPL7	oxysterol binding protein like 7
chr17	47959231	47959532	302	303	47959324	16	5.08884	3.00536	1.41219	0_sample_peak_582	Promoter (1-2kb)	17	47951967	47957878	5912	2	79170	ENST00000300557.2	-1353	ENSG00000167183	PRR15L	proline rich 15 like
chr17	49204891	49205242	352	353	49205046	22	8.85163	4.0144	3.82002	0_sample_peak_583	Intron (ENST00000503070.5/2793, intron 3 of 3)	17	49202791	49208912	6122	2	2793	ENST00000503070.5	3670	ENSG00000167083	GNGT2	G protein subunit gamma transducin 2
chr17	49460941	49461324	384	385	49461061	15	6.04227	3.5582	1.93881	0_sample_peak_584	Promoter (<=1kb)	17	49457861	49461749	3889	2	101927207	ENST00000509950.1	425	ENSG00000249497	LINC02075	long intergenic non-protein coding RNA 2075
chr17	49478198	49478779	582	583	49478672	17	8.42372	4.48802	3.48105	0_sample_peak_585	Distal Intergenic	17	49457861	49461749	3889	2	101927207	ENST00000509950.1	-16449	ENSG00000249497	LINC02075	long intergenic non-protein coding RNA 2075
chr17	49870107	49870881	775	776	49870165	17	5.29153	3.01089	1.55034	0_sample_peak_586	Distal Intergenic	17	49844057	49848017	3961	2	255061	ENST00000608380.1	-22090	ENSG00000176358	TAC4	tachykinin 4
chr17	49915662	49915954	293	294	49915877	19	9.35988	4.6436	4.21368	0_sample_peak_587	Intron (ENST00000518420.1/ENST00000518420.1, intron 2 of 2)	17	49968970	49973191	4222	1	1748	ENST00000503410.1	-53016	ENSG00000108813	DLX4	distal-less homeobox 4
chr17	49930879	49931265	387	388	49930967	13	4.81523	3.15501	1.35321	0_sample_peak_588	Intron (ENST00000518420.1/ENST00000518420.1, intron 2 of 2)	17	49968970	49973191	4222	1	1748	ENST00000503410.1	-37705	ENSG00000108813	DLX4	distal-less homeobox 4
chr17	50110166	50110484	319	320	50110307	16	7.7903	4.3152	3.0176	0_sample_peak_589	Promoter (2-3kb)	17	50108008	50109984	1977	1	5164	ENST00000506647.1	2158	ENSG00000005882	PDK2	pyruvate dehydrogenase kinase 2
chr17	50188418	50188715	298	299	50188520	18	7.55833	3.9253	2.86001	0_sample_peak_590	Promoter (<=1kb)	17	50187607	50188554	948	2	1277	ENST00000486572.1	0	ENSG00000108821	COL1A1	collagen type I alpha 1 chain
chr17	50537489	50537905	417	418	50537605	15	6.09896	3.58656	1.98052	0_sample_peak_591	Promoter (<=1kb)	17	50537299	50538440	1142	2	105371824	ENST00000509260.1	535	ENSG00000250286	LOC105371824	uncharacterized LOC105371824
chr17	50581568	50582037	470	471	50581677	14	5.55218	3.42612	1.68907	0_sample_peak_592	Intron (ENST00000360761.8/8913, intron 9 of 34)	17	50569165	50573674	4510	1	8913	ENST00000570567.1	12403	ENSG00000006283	CACNA1G	calcium voltage-gated channel subunit alpha1 G
chr17	51353536	51354000	465	466	51353844	14	6.05164	3.68555	1.9451	0_sample_peak_593	Intron (ENST00000650413.1/105371828, intron 3 of 4)	17	51336737	51445793	109057	1	105371828	ENST00000650413.1	16799	NA	LINC02073	long intergenic non-protein coding RNA 2073
chr17	56731964	56732280	317	318	56732043	12	5.28352	3.52242	1.54645	0_sample_peak_594	Distal Intergenic	17	56791913	56795292	3380	2	339210	ENST00000570754.5	63012	ENSG00000214226	C17orf67	chromosome 17 open reading frame 67
chr17	57651933	57652267	335	336	57652116	18	8.21488	4.23653	3.32499	0_sample_peak_595	Exon (ENST00000416426.6/124540, exon 11 of 14)	17	57671474	57675056	3583	1	124540	ENST00000579466.1	-19207	ENSG00000153944	MSI2	musashi RNA binding protein 2
chr17	63495527	63496267	741	742	63495559	17	7.32343	3.94065	2.69213	0_sample_peak_596	Promoter (<=1kb)	17	63496140	63496985	846	1	1636	ENST00000582244.1	0	ENSG00000159640	ACE	angiotensin I converting enzyme
chr17	73574516	73574853	338	339	73574592	12	4.84684	3.28012	1.35321	0_sample_peak_597	Intron (ENST00000392650.7/54549, intron 1 of 44)	17	73513612	73521407	7796	1	101928251	ENST00000583712.2	60904	ENSG00000264985	LOC101928251	uncharacterized LOC101928251
chr17	73718826	73719220	395	396	73719104	15	6.45499	3.76671	2.17696	0_sample_peak_598	Distal Intergenic	17	73737854	73756557	18704	1	100134391	ENST00000583854.1	-18634	ENSG00000263574	LOC100134391	uncharacterized LOC100134391
chr17	73744781	73745262	482	483	73745154	15	6.13715	3.60572	2.00811	0_sample_peak_599	Intron (ENST00000583854.1/100134391, intron 2 of 5)	17	73737854	73756557	18704	1	100134391	ENST00000583854.1	6927	ENSG00000263574	LOC100134391	uncharacterized LOC100134391
chr17	73770989	73771302	314	315	73771120	17	6.25691	3.43955	2.0508	0_sample_peak_600	Intron (ENST00000321800.11/283982, intron 2 of 3)	17	73761004	73776757	15754	2	283982	ENST00000579749.1	5455	NA	LINC00469	long intergenic non-protein coding RNA 469
chr17	73858464	73859279	816	817	73858718	14	5.66226	3.4827	1.75206	0_sample_peak_601	Distal Intergenic	17	73750330	73828520	78191	2	283982	ENST00000544677.1	-29944	NA	LINC00469	long intergenic non-protein coding RNA 469
chr17	74049823	74050181	359	360	74049911	13	5.33737	3.42986	1.58183	0_sample_peak_602	Intron (ENST00000581028.5/ENST00000581028.5, intron 3 of 3)	17	74203582	74209880	6299	1	6169	ENST00000439590.6	-153401	ENSG00000172809	RPL38	ribosomal protein L38
chr17	74474861	74475164	304	305	74475094	13	5.52851	3.53244	1.68657	0_sample_peak_603	Intron (ENST00000648095.1/11314, intron 3 of 6)	17	74466862	74484296	17435	1	11314	ENST00000577511.1	7999	ENSG00000167851	CD300A	CD300a molecule
chr17	74522781	74523109	329	330	74522913	15	5.76929	3.42286	1.75206	0_sample_peak_604	Exon (ENST00000392621.5/124599, exon 4 of 4)	17	74521174	74531466	10293	2	124599	ENST00000392621.5	8357	ENSG00000178789	CD300LB	CD300 molecule like family member b
chr17	74542458	74542901	444	445	74542542	14	5.77534	3.54117	1.75206	0_sample_peak_605	Exon (ENST00000330793.1/10871, exon 3 of 4)	17	74541108	74546143	5036	2	10871	ENST00000330793.1	3242	ENSG00000167850	CD300C	CD300c molecule
chr17	74610568	74610955	388	389	74610834	14	6.0313	3.67485	1.93018	0_sample_peak_606	3' UTR	17	74617147	74619347	2201	2	342510	ENST00000412268.1	8392	ENSG00000186407	CD300E	CD300e molecule
chr17	74838219	74838658	440	441	74838325	18	7.45615	3.87782	2.78233	0_sample_peak_607	3' UTR	17	74843364	74859872	16509	2	2905	ENST00000584176.1	21214	ENSG00000161509	GRIN2C	glutamate ionotropic receptor NMDA type subunit 2C
chr17	75509349	75509745	397	398	75509443	13	4.83151	3.16346	1.35321	0_sample_peak_608	Promoter (<=1kb)	17	75500809	75509888	9080	2	57513	ENST00000433559.6	143	ENSG00000177303	CASKIN2	CASK interacting protein 2
chr17	75571245	75571567	323	324	75571344	16	4.98994	2.96104	1.37918	0_sample_peak_609	Promoter (<=1kb)	17	75571425	75573253	1829	1	3993	ENST00000579092.1	0	ENSG00000073350	LLGL2	LLGL scribble cell polarity complex component 2
chr17	75617254	75617573	320	321	75617387	15	5.82254	3.4491	1.78758	0_sample_peak_610	Promoter (<=1kb)	17	75617580	75619563	1984	1	80022	ENST00000578960.5	-7	ENSG00000266714	MYO15B	myosin XVB
chr17	75638465	75638795	331	332	75638659	17	7.43026	3.99245	2.76297	0_sample_peak_611	Promoter (1-2kb)	17	75629318	75639940	10623	2	9400	ENST00000580707.1	1145	ENSG00000108469	RECQL5	RecQ like helicase 5
chr17	75726114	75726417	304	305	75726241	14	4.73654	3.01764	1.30975	0_sample_peak_612	Promoter (1-2kb)	17	75727801	75757818	30018	1	3691	ENST00000582629.1	-1384	ENSG00000132470	ITGB4	integrin subunit beta 4
chr17	75752931	75753260	330	331	75753114	14	5.4804	3.38942	1.67842	0_sample_peak_613	Promoter (1-2kb)	17	75751813	75755808	3996	1	3691	ENST00000583327.2	1118	ENSG00000132470	ITGB4	integrin subunit beta 4
chr17	76022930	76023233	304	305	76023029	18	7.0471	3.69034	2.51813	0_sample_peak_614	Intron (ENST00000301607.7/2125, intron 4 of 21)	17	76007081	76027231	20151	2	2125	ENST00000586740.1	3998	ENSG00000167880	EVPL	envoplakin
chr17	76077221	76077643	423	424	76077299	17	5.29153	3.01089	1.55034	0_sample_peak_615	Promoter (1-2kb)	17	76079182	76080046	865	1	353174	ENST00000524242.1	-1539	ENSG00000186919	ZACN	zinc activated ion channel
chr17	76082558	76082847	290	291	76082658	15	5.01041	3.05738	1.37918	0_sample_peak_616	Promoter (1-2kb)	17	76081018	76084716	3699	2	23265	ENST00000465252.5	1869	ENSG00000182473	EXOC7	exocyst complex component 7
chr17	76958626	76958920	295	296	76958824	14	5.1395	3.21709	1.44966	0_sample_peak_617	Intron (ENST00000564292.5/105371899, intron 2 of 2)	17	76962892	76969097	6206	2	105371899	ENST00000563583.1	10177	ENSG00000267568	LOC105371899	uncharacterized LOC105371899
chr17	77724142	77724684	543	544	77724478	16	5.62168	3.24846	1.72568	0_sample_peak_618	Exon (ENST00000593118.1/100132174, exon 2 of 2)	17	77722872	77728559	5688	2	100132174	ENST00000593118.1	3875	ENSG00000267790	LINC01987	long intergenic non-protein coding RNA 1987
chr17	77853954	77854702	749	750	77854614	16	7.47565	4.15277	2.79393	0_sample_peak_619	Distal Intergenic	17	77879027	77884087	5061	2	400624	ENST00000374983.3	29385	ENSG00000204283	LINC01973	long intergenic non-protein coding RNA 1973
chr17	78120507	78120843	337	338	78120806	16	5.88584	3.37175	1.83205	0_sample_peak_620	Promoter (<=1kb)	17	78118971	78120719	1749	2	11322	ENST00000590934.1	0	ENSG00000141524	TMC6	transmembrane channel like 6
chr17	78126511	78126882	372	373	78126700	21	8.27851	3.88929	3.36998	0_sample_peak_621	Promoter (<=1kb)	17	78125080	78126832	1753	2	11322	ENST00000591594.5	0	ENSG00000141524	TMC6	transmembrane channel like 6
chr17	78466721	78467276	556	557	78466771	16	6.44085	3.63679	2.16833	0_sample_peak_622	Exon (ENST00000591369.5/8632, exon 3 of 28)	17	78423697	78472774	49078	2	8632	ENST00000591369.5	5498	ENSG00000187775	DNAH17	dynein axonemal heavy chain 17
chr17	78562314	78562642	329	330	78562398	16	5.62168	3.24846	1.72568	0_sample_peak_623	Intron (ENST00000389840.6/8632, intron 11 of 80)	17	78543755	78571322	27568	2	8632	ENST00000589793.1	8680	ENSG00000187775	DNAH17	dynein axonemal heavy chain 17
chr17	79093930	79094240	311	312	79093991	11	4.81882	3.3818	1.35321	0_sample_peak_624	Promoter (2-3kb)	17	79091947	79096693	4747	2	146713	ENST00000582880.6	2453	ENSG00000167281	RBFOX3	RNA binding fox-1 homolog 3
chr17	79116246	79116696	451	452	79116335	15	6.73053	3.90849	2.31984	0_sample_peak_625	Promoter (<=1kb)	17	79089367	79115580	26214	2	146713	ENST00000648001.1	-666	ENSG00000167281	RBFOX3	RNA binding fox-1 homolog 3
chr17	79129740	79130208	469	470	79129934	15	6.64399	3.86374	2.25729	0_sample_peak_626	Intron (ENST00000583458.5/146713, intron 3 of 13)	17	79089367	79115580	26214	2	146713	ENST00000648001.1	-14160	ENSG00000167281	RBFOX3	RNA binding fox-1 homolog 3
chr17	79135382	79135806	425	426	79135482	16	6.2284	3.53436	2.04258	0_sample_peak_627	Intron (ENST00000583980.1/ENST00000583980.1, intron 2 of 2)	17	79089367	79115580	26214	2	146713	ENST00000648001.1	-19802	ENSG00000167281	RBFOX3	RNA binding fox-1 homolog 3
chr17	79146742	79147157	416	417	79146955	14	5.69961	3.50197	1.75206	0_sample_peak_628	Intron (ENST00000583458.5/146713, intron 3 of 13)	17	79089367	79115580	26214	2	146713	ENST00000648001.1	-31162	ENSG00000167281	RBFOX3	RNA binding fox-1 homolog 3
chr17	79263068	79263546	479	480	79263165	13	5.52851	3.53244	1.68657	0_sample_peak_629	Intron (ENST00000583458.5/146713, intron 2 of 13)	17	79090800	79235805	145006	2	146713	ENST00000582043.5	-27263	ENSG00000167281	RBFOX3	RNA binding fox-1 homolog 3
chr17	79286936	79287608	673	674	79287348	14	6.92885	4.1578	2.44458	0_sample_peak_630	Intron (ENST00000583458.5/146713, intron 2 of 13)	17	79298204	79307827	9624	2	146713	ENST00000582344.1	20219	ENSG00000167281	RBFOX3	RNA binding fox-1 homolog 3
chr17	79425128	79425410	283	284	79425208	14	5.1232	3.20893	1.43757	0_sample_peak_631	Promoter (1-2kb)	17	79233627	79424120	190494	2	146713	ENST00000578887.1	-1008	ENSG00000167281	RBFOX3	RNA binding fox-1 homolog 3
chr17	79437091	79437655	565	566	79437631	16	7.04822	3.93622	2.51813	0_sample_peak_632	Intron (ENST00000583458.5/146713, intron 1 of 13)	17	79233627	79424120	190494	2	146713	ENST00000578887.1	-12971	ENSG00000167281	RBFOX3	RNA binding fox-1 homolog 3
chr17	79506941	79508048	1108	1109	79507958	16	7.47565	4.15277	2.79393	0_sample_peak_633	Promoter (<=1kb)	17	79094257	79508868	414612	2	146713	ENST00000584778.5	820	ENSG00000167281	RBFOX3	RNA binding fox-1 homolog 3
chr17	79529119	79529403	285	286	79529333	16	7.04822	3.93622	2.51813	0_sample_peak_634	Distal Intergenic	17	79090816	79516148	425333	2	146713	ENST00000580155.5	-12971	ENSG00000167281	RBFOX3	RNA binding fox-1 homolog 3
chr17	79603712	79604061	350	351	79603989	17	7.5614	4.05644	2.86061	0_sample_peak_635	Exon (ENST00000571452.1/ENST00000571452.1, exon 1 of 2)	17	79090816	79516148	425333	2	146713	ENST00000580155.5	-87564	ENSG00000167281	RBFOX3	RNA binding fox-1 homolog 3
chr17	79671289	79671677	389	390	79671605	15	6.70875	3.89721	2.30418	0_sample_peak_636	Distal Intergenic	17	79707176	79707249	74	2	100616170	ENST00000577633.1	35572	ENSG00000266665	MIR4739	microRNA 4739
chr17	79937604	79937993	390	391	79937701	13	4.78289	3.13824	1.34402	0_sample_peak_637	3' UTR	17	79915252	79926725	11474	2	101928766	ENST00000576738.1	-10879	ENSG00000262585	LINC01979	long intergenic non-protein coding RNA 1979
chr17	79946190	79946813	624	625	79946328	20	9.08195	4.36598	3.98081	0_sample_peak_638	Intron (ENST00000310924.6/125058, intron 9 of 11)	17	79943856	79950828	6973	2	125058	ENST00000572862.5	4015	ENSG00000167291	TBC1D16	TBC1 domain family member 16
chr17	80490587	80490969	383	384	80490682	16	4.98994	2.96104	1.37918	0_sample_peak_639	Distal Intergenic	17	80473414	80477843	4430	2	4884	ENST00000575212.1	-12744	ENSG00000171246	NPTX1	neuronal pentraxin 1
chr17	80491550	80492211	662	663	80491844	16	7.04822	3.93622	2.51813	0_sample_peak_640	Distal Intergenic	17	80473414	80477843	4430	2	4884	ENST00000575212.1	-13707	ENSG00000171246	NPTX1	neuronal pentraxin 1
chr17	81127865	81128203	339	340	81128107	17	7.13652	3.85072	2.57821	0_sample_peak_641	Promoter (<=1kb)	17	81122619	81128598	5980	2	9625	ENST00000650574.1	395	ENSG00000181409	AATK	apoptosis associated tyrosine kinase
chr17	81198071	81198573	503	504	81198304	15	6.00487	3.53954	1.91684	0_sample_peak_642	Promoter (1-2kb)	17	81189597	81197019	7423	2	22994	ENST00000573053.5	-1052	ENSG00000141577	CEP131	centrosomal protein 131
chr17	81313808	81314428	621	622	81314196	16	5.57653	3.22758	1.69757	0_sample_peak_643	Exon (ENST00000650606.1/284186, exon 2 of 3)	17	81303771	81309248	5478	2	284185	ENST00000332012.5	-4560	NA	LINC00482	long intergenic non-protein coding RNA 482
chr17	81410486	81410816	331	332	81410617	15	6.43446	3.75622	2.16407	0_sample_peak_644	Intron (ENST00000584436.7/57597, intron 2 of 28)	17	81400716	81400778	63	2	100616294	ENST00000584184.1	-9708	ENSG00000266392	MIR4740	microRNA 4740
chr17	81448546	81448832	287	288	81448672	14	4.94825	3.12185	1.37918	0_sample_peak_645	Promoter (2-3kb)	17	81451104	81451188	85	2	100422944	ENST00000577404.1	2356	ENSG00000266189	MIR3186	microRNA 3186
chr17	81695461	81695815	355	356	81695564	20	8.70417	4.19468	3.69808	0_sample_peak_646	Promoter (<=1kb)	17	81695681	81696383	703	1	9146	ENST00000571885.1	0	ENSG00000185359	HGS	hepatocyte growth factor-regulated tyrosine kinase substrate
chr17	82013425	82014820	1396	1397	82013964	15	6.70875	3.89721	2.30418	0_sample_peak_647a	Promoter (<=1kb)	17	82013234	82017404	4171	1	79058	ENST00000583693.5	191	ENSG00000169696	ASPSCR1	ASPSCR1 tether for SLC2A4, UBX domain containing
chr17	82013425	82014820	1396	1397	82014198	16	7.47565	4.15277	2.79393	0_sample_peak_647b	Promoter (<=1kb)	17	82013234	82017404	4171	1	79058	ENST00000583693.5	191	ENSG00000169696	ASPSCR1	ASPSCR1 tether for SLC2A4, UBX domain containing
chr17	82013425	82014820	1396	1397	82014504	15	6.7965	3.94274	2.36498	0_sample_peak_647c	Promoter (<=1kb)	17	82013234	82017404	4171	1	79058	ENST00000583693.5	191	ENSG00000169696	ASPSCR1	ASPSCR1 tether for SLC2A4, UBX domain containing
chr17	82015903	82016218	316	317	82016033	13	5.04994	3.27758	1.3845	0_sample_peak_648	Promoter (<=1kb)	17	82016194	82017370	1177	1	79058	ENST00000585140.1	0	ENSG00000169696	ASPSCR1	ASPSCR1 tether for SLC2A4, UBX domain containing
chr17	82807867	82808145	279	280	82807995	17	7.62821	4.08921	2.90317	0_sample_peak_649	Intron (ENST00000355528.8/6904, intron 11 of 38)	17	82829929	82840022	10094	2	79755	ENST00000572562.1	31877	ENSG00000141579	ZNF750	zinc finger protein 750
chr18	9992002	9992408	407	408	9992087	11	5.04097	3.51073	1.37918	0_sample_peak_650	Distal Intergenic	18	9936727	9954477	17751	1	9218	ENST00000583475.1	55275	ENSG00000101558	VAPA	VAMP associated protein A
chr18	75134463	75134799	337	338	75134648	18	6.72024	3.5435	2.31208	0_sample_peak_651	Distal Intergenic	18	75199457	75205513	6057	2	284273	ENST00000537114.2	70714	ENSG00000180011	ZADH2	zinc binding alcohol dehydrogenase domain containing 2
chr18	76151374	76151856	483	484	76151724	16	5.98815	3.41999	1.90316	0_sample_peak_652	Distal Intergenic	18	76123425	76124145	721	1	339298	ENST00000578560.1	27949	ENSG00000263547	LOC339298	uncharacterized LOC339298
chr18	77656928	77657208	281	282	77657065	15	5.38173	3.23424	1.61473	0_sample_peak_653	Distal Intergenic	18	77971504	77982839	11336	2	101927715	ENST00000583106.1	325631	NA	LINC01029	long intergenic non-protein coding RNA 1029
chr18	78420152	78420451	300	301	78420393	15	6.04227	3.5582	1.93881	0_sample_peak_654	Distal Intergenic	18	77971814	77993722	21909	2	101927715	ENST00000582805.1	-426430	NA	LINC01029	long intergenic non-protein coding RNA 1029
chr18	78651117	78651421	305	306	78651241	13	5.17304	3.3425	1.47085	0_sample_peak_655	Distal Intergenic	18	78980275	78997397	17123	1	27164	ENST00000616649.4	-328854	ENSG00000256463	SALL3	spalt like transcription factor 3
chr18	78685610	78685950	341	342	78685785	22	8.97659	4.06607	3.91942	0_sample_peak_656	Distal Intergenic	18	78980275	78997397	17123	1	27164	ENST00000616649.4	-294325	ENSG00000256463	SALL3	spalt like transcription factor 3
chr18	78980913	78981259	347	348	78981115	18	6.91491	3.63064	2.44458	0_sample_peak_657	Promoter (<=1kb)	18	78980275	78999974	19700	1	27164	ENST00000537592.6	638	ENSG00000256463	SALL3	spalt like transcription factor 3
chr18	79336413	79336784	372	373	79336618	22	8.75167	3.9733	3.73611	0_sample_peak_658	Promoter (<=1kb)	18	79336626	79345486	8861	1	374868	ENST00000588895.1	0	ENSG00000166377	ATP9B	ATPase phospholipid transporting 9B (putative)
chr18	79412344	79412931	588	589	79412703	19	7.13062	3.61803	2.5754	0_sample_peak_659	Intron (ENST00000253506.9/4772, intron 2 of 9)	18	79400392	79527577	127186	1	4772	ENST00000586434.1	11952	ENSG00000131196	NFATC1	nuclear factor of activated T cells 1
chr18	79476888	79477463	576	577	79476968	17	5.65128	3.16792	1.7422	0_sample_peak_660	Intron (ENST00000253506.9/4772, intron 8 of 9)	18	79493396	79527665	34270	1	4772	ENST00000590861.1	-15933	ENSG00000131196	NFATC1	nuclear factor of activated T cells 1
chr18	79493710	79494083	374	375	79493799	16	5.28772	3.09523	1.54852	0_sample_peak_661	Promoter (<=1kb)	18	79493396	79527665	34270	1	4772	ENST00000590861.1	314	ENSG00000131196	NFATC1	nuclear factor of activated T cells 1
chr18	79508683	79508974	292	293	79508944	16	4.92211	2.93078	1.37918	0_sample_peak_662	Intron (ENST00000253506.9/4772, intron 9 of 9)	18	79523924	79529083	5160	1	4772	ENST00000590172.1	-14950	ENSG00000131196	NFATC1	nuclear factor of activated T cells 1
chr18	79510317	79510677	361	362	79510425	24	9.02408	3.86741	3.93318	0_sample_peak_663	Intron (ENST00000253506.9/4772, intron 9 of 9)	18	79523924	79529083	5160	1	4772	ENST00000590172.1	-13247	ENSG00000131196	NFATC1	nuclear factor of activated T cells 1
chr18	79548804	79549087	284	285	79549062	15	5.11677	3.10766	1.43491	0_sample_peak_664	Distal Intergenic	18	79527119	79528578	1460	1	4772	ENST00000586695.1	21685	ENSG00000131196	NFATC1	nuclear factor of activated T cells 1
chr18	79573051	79573523	473	474	79573161	19	5.83416	3.0754	1.7913	0_sample_peak_665	Distal Intergenic	18	79578063	79589010	10948	1	284240	ENST00000589723.1	-4540	NA	LOC284240	uncharacterized LOC284240
chr18	79716506	79716845	340	341	79716690	23	8.55709	3.78914	3.58006	0_sample_peak_666	Intron (ENST00000613122.4/9150, intron 8 of 12)	18	79735610	79754501	18892	1	9150	ENST00000590599.1	-18765	ENSG00000060069	CTDP1	CTD phosphatase subunit 1
chr18	79747779	79748109	331	332	79747861	15	5.10171	3.10052	1.42385	0_sample_peak_667	Intron (ENST00000613122.4/9150, intron 12 of 12)	18	79736353	79749997	13645	1	9150	ENST00000585951.1	11426	ENSG00000060069	CTDP1	CTD phosphatase subunit 1
chr18	79801030	79801737	708	709	79801511	19	6.33483	3.2804	2.09373	0_sample_peak_668	Intron (ENST00000592499.2/ENST00000592499.2, intron 1 of 1)	18	79863668	79899816	36149	1	26251	ENST00000316249.3	-61931	ENSG00000178342	KCNG2	potassium voltage-gated channel modifier subfamily G member 2
chr18	79829299	79829587	289	290	79829449	17	6.93653	3.75549	2.44875	0_sample_peak_669	Distal Intergenic	18	79863668	79899816	36149	1	26251	ENST00000316249.3	-34081	ENSG00000178342	KCNG2	potassium voltage-gated channel modifier subfamily G member 2
chr18	79885421	79885702	282	283	79885620	19	6.86872	3.50528	2.41798	0_sample_peak_670	Intron (ENST00000316249.3/26251, intron 1 of 1)	18	79875884	79900184	24301	1	26251	ENST00000590307.1	9537	ENSG00000178342	KCNG2	potassium voltage-gated channel modifier subfamily G member 2
chr18	79911225	79911620	396	397	79911536	24	9.2516	3.95443	4.12481	0_sample_peak_671	Intron (ENST00000357575.8/80148, intron 4 of 4)	18	79903894	79915961	12068	2	80148	ENST00000590895.1	4341	ENSG00000122490	PQLC1	PQ loop repeat containing 1
chr18	80180806	80181198	393	394	80180884	17	4.89597	2.84186	1.37916	0_sample_peak_672	Intron (ENST00000353265.7/84552, intron 2 of 2)	18	80182856	80202881	20026	2	84552	ENST00000463384.1	21683	ENSG00000178184	PARD6G	par-6 family cell polarity regulator gamma
chr18	80182245	80182529	285	286	80182331	16	5.08884	3.00536	1.41219	0_sample_peak_673	Intron (ENST00000353265.7/84552, intron 2 of 2)	18	80182856	80202881	20026	2	84552	ENST00000463384.1	20352	ENSG00000178184	PARD6G	par-6 family cell polarity regulator gamma
chr19	4216310	4216611	302	303	4216389	12	5.4484	3.61531	1.65741	0_sample_peak_674	Exon (ENST00000600132.5/170961, exon 17 of 22)	19	4208963	4216573	7611	1	170961	ENST00000595096.1	7347	ENSG00000089847	ANKRD24	ankyrin repeat domain 24
chr19	5108747	5109054	308	309	5108944	13	6.54657	4.09585	2.18438	0_sample_peak_675	Intron (ENST00000611640.4/23030, intron 9 of 23)	19	5112358	5119682	7325	1	23030	ENST00000592159.1	-3304	ENSG00000127663	KDM4B	lysine demethylase 4B
chr19	6214827	6215222	396	397	6215072	12	5.77815	3.80329	1.75206	0_sample_peak_676	Promoter (1-2kb)	19	6213120	6216968	3849	2	4298	ENST00000585588.1	1746	ENSG00000130382	MLLT1	MLLT1 super elongation complex subunit
chr19	29482182	29482655	474	475	29482309	14	4.94159	3.11856	1.37918	0_sample_peak_677	Intron (ENST00000582581.5/284395, intron 1 of 9)	19	29412231	29525734	113504	2	284395	ENST00000577849.1	43079	ENSG00000264515	LOC284395	uncharacterized LOC284395
chr19	29623254	29623596	343	344	29623387	21	9.01498	4.2039	3.92969	0_sample_peak_678	Distal Intergenic	19	29613825	29615703	1879	1	10775	ENST00000587232.1	9429	ENSG00000105171	POP4	POP4 homolog, ribonuclease P/MRP subunit
chr19	30077511	30077811	301	302	30077565	14	4.94159	3.11856	1.37918	0_sample_peak_679	Distal Intergenic	19	30012423	30015026	2604	1	8725	ENST00000573052.1	65088	ENSG00000105176	URI1	URI1 prefoldin like chaperone
chr19	30093101	30093426	326	327	30093216	12	5.28352	3.52242	1.54645	0_sample_peak_680	Distal Intergenic	19	30012423	30015026	2604	1	8725	ENST00000573052.1	80678	ENSG00000105176	URI1	URI1 prefoldin like chaperone
chr19	30377323	30377648	326	327	30377550	12	4.81126	3.26062	1.35321	0_sample_peak_681	Intron (ENST00000585628.5/9745, intron 3 of 5)	19	30372412	30558059	185648	1	9745	ENST00000355537.3	4911	ENSG00000198597	ZNF536	zinc finger protein 536
chr19	30428520	30428816	297	298	30428766	14	7.29034	4.35827	2.69213	0_sample_peak_682	Intron (ENST00000585628.5/9745, intron 3 of 5)	19	30372412	30558059	185648	1	9745	ENST00000355537.3	56108	ENSG00000198597	ZNF536	zinc finger protein 536
chr19	30537950	30538322	373	374	30538025	11	5.04097	3.51073	1.37918	0_sample_peak_683	Intron (ENST00000585628.5/9745, intron 5 of 5)	19	30549346	30713538	164193	1	9745	ENST00000592773.2	-11024	ENSG00000198597	ZNF536	zinc finger protein 536
chr19	30558783	30559069	287	288	30558866	12	5.66514	3.73854	1.75206	0_sample_peak_684	Intron (ENST00000592773.2/9745, intron 1 of 1)	19	30549346	30713538	164193	1	9745	ENST00000592773.2	9437	ENSG00000198597	ZNF536	zinc finger protein 536
chr19	30795483	30795766	284	285	30795702	13	6.52172	4.08178	2.18438	0_sample_peak_685	Distal Intergenic	19	30549346	30713538	164193	1	9745	ENST00000592773.2	246137	ENSG00000198597	ZNF536	zinc finger protein 536
chr19	31014904	31015186	283	284	31014984	11	4.85818	3.40454	1.36095	0_sample_peak_686	Distal Intergenic	19	31167516	31207663	40148	1	107985312	ENST00000589511.1	-152330	ENSG00000267777	LINC01791	long intergenic non-protein coding RNA 1791
chr19	31780884	31781174	291	292	31781111	16	7.0267	3.92545	2.50387	0_sample_peak_687	Distal Intergenic	19	31592281	31593039	759	1	100507527	ENST00000592644.1	188603	ENSG00000267465	THEG5	testis highly expressed protein 5
chr19	33499184	33499543	360	361	33499378	14	6.07208	3.69632	1.96142	0_sample_peak_688	Intron (ENST00000244137.11/5184, intron 4 of 14)	19	33401808	33493420	91613	2	5184	ENST00000609145.5	-5764	ENSG00000124299	PEPD	peptidase D
chr19	33735086	33735407	322	323	33735162	13	4.88079	3.18908	1.37016	0_sample_peak_689	Intron (ENST00000591231.5/64377, intron 3 of 4)	19	33684528	33773509	88982	1	64377	ENST00000262622.4	50558	ENSG00000124302	CHST8	carbohydrate sulfotransferase 8
chr19	33754370	33754648	279	280	33754558	14	5.87196	3.59142	1.82224	0_sample_peak_690	Intron (ENST00000591231.5/64377, intron 3 of 4)	19	33795933	33806958	11026	1	79047	ENST00000587658.5	-41285	ENSG00000153885	KCTD15	potassium channel tetramerization domain containing 15
chr19	35570293	35570592	300	301	35570381	14	4.93273	3.11417	1.37918	0_sample_peak_691	Intron (ENST00000638356.1/ENST00000638356.1, intron 1 of 2)	19	35550043	35563658	13616	2	495	ENST00000262623.3	-6635	ENSG00000105675	ATP4A	ATPase H+/K+ transporting subunit alpha
chr19	36267785	36268162	378	379	36267937	19	8.14945	4.07206	3.28673	0_sample_peak_692	Distal Intergenic	19	36182294	36246257	63964	2	147929	ENST00000355114.9	-21528	ENSG00000196357	ZNF565	zinc finger protein 565
chr19	36309180	36309489	310	311	36309430	16	8.70667	4.80233	3.69808	0_sample_peak_693	Promoter (1-2kb)	19	36307198	36312660	5463	1	100134317	ENST00000590845.1	1982	NA	LOC100134317	uncharacterized LOC100134317
chr19	37272969	37273355	387	388	37273186	24	16.6118	7.31402	10.6956	0_sample_peak_694	Promoter (1-2kb)	19	37266070	37271518	5449	2	284412	ENST00000586442.1	-1451	NA	LOC284412	uncharacterized LOC284412
chr19	38505189	38505989	801	802	38505417	52	14.9258	3.55053	9.14848	0_sample_peak_695	Exon (ENST00000355481.8/6261, exon 53 of 105)	19	38511571	38535174	23604	1	6261	ENST00000599547.5	-5582	ENSG00000196218	RYR1	ryanodine receptor 1
chr19	38526629	38526926	298	299	38526780	34	5.57607	2.28836	1.69757	0_sample_peak_696	Promoter (1-2kb)	19	38528090	38536062	7973	1	6261	ENST00000601514.5	-1164	ENSG00000196218	RYR1	ryanodine receptor 1
chr19	38535281	38536081	801	802	38535363	34	5.89179	2.36156	1.83671	0_sample_peak_697a	Promoter (<=1kb)	19	38534760	38548372	13613	1	6261	ENST00000593322.1	521	ENSG00000196218	RYR1	ryanodine receptor 1
chr19	38535281	38536081	801	802	38535910	32	4.98705	2.20371	1.37918	0_sample_peak_697b	Promoter (<=1kb)	19	38534760	38548372	13613	1	6261	ENST00000593322.1	521	ENSG00000196218	RYR1	ryanodine receptor 1
chr19	38536583	38537193	611	612	38536837	37	7.51368	2.63565	2.82304	0_sample_peak_698	Promoter (1-2kb)	19	38534760	38548372	13613	1	6261	ENST00000593322.1	1823	ENSG00000196218	RYR1	ryanodine receptor 1
chr19	38773940	38774293	354	355	38774013	23	4.81309	2.46515	1.35321	0_sample_peak_699	Promoter (<=1kb)	19	38770971	38773492	2522	2	3963	ENST00000378626.4	-448	ENSG00000205076	LGALS7	galectin 7
chr19	38880305	38880752	448	449	38880681	35	9.13428	3.10752	4.02393	0_sample_peak_700	Promoter (<=1kb)	19	38879294	38880153	860	2	22933	ENST00000496069.1	-152	ENSG00000068903	SIRT2	sirtuin 2
chr19	38910876	38911316	441	442	38911159	29	5.12758	2.32763	1.44026	0_sample_peak_701	Promoter (<=1kb)	19	38908980	38910874	1895	2	643669	ENST00000571845.1	-2	ENSG00000262484	CCER2	coiled-coil glutamate rich protein 2
chr19	39176687	39177044	358	359	39176884	28	5.98306	2.59862	1.90043	0_sample_peak_702	Promoter (<=1kb)	19	39176489	39178610	2122	1	10298	ENST00000600350.1	198	ENSG00000130669	PAK4	p21 (RAC1) activated kinase 4
chr19	39243252	39243594	343	344	39243467	36	6.63826	2.47166	2.25407	0_sample_peak_703	Promoter (1-2kb)	19	39243606	39245006	1401	2	282617	ENST00000413851.2	1412	ENSG00000197110	IFNL3	interferon lambda 3
chr19	39247026	39247445	420	421	39247114	28	5.00173	2.32709	1.37918	0_sample_peak_704	Promoter (1-2kb)	19	39246314	39248856	2543	2	101180976	ENST00000606380.2	1411	ENSG00000272395	IFNL4	interferon lambda 4 (gene/pseudogene)
chr19	39265114	39265932	819	820	39265579	39	7.01267	2.4631	2.49291	0_sample_peak_705	Promoter (2-3kb)	19	39268514	39270092	1579	1	282616	ENST00000331982.5	-2582	ENSG00000183709	IFNL2	interferon lambda 2
chr19	39305461	39305769	309	310	39305573	62	6.19824	1.9255	2.04258	0_sample_peak_706	Downstream (<1kb)	19	39296325	39298673	2349	1	282618	ENST00000333625.2	9136	ENSG00000182393	IFNL1	interferon lambda 1
chr19	39307736	39308178	443	444	39308008	63	4.79932	1.73055	1.35321	0_sample_peak_707	Exon (ENST00000248668.4/57622, exon 2 of 2)	19	39306568	39315336	8769	2	57622	ENST00000248668.4	7158	ENSG00000128011	LRFN1	leucine rich repeat and fibronectin type III domain containing 1
chr19	39312860	39314459	1600	1601	39312955	61	5.78819	1.88063	1.76081	0_sample_peak_708a	Promoter (<=1kb)	19	39306568	39315336	8769	2	57622	ENST00000248668.4	877	ENSG00000128011	LRFN1	leucine rich repeat and fibronectin type III domain containing 1
chr19	39312860	39314459	1600	1601	39313433	96	10.1274	2.03929	4.85312	0_sample_peak_708b	Promoter (<=1kb)	19	39306568	39315336	8769	2	57622	ENST00000248668.4	877	ENSG00000128011	LRFN1	leucine rich repeat and fibronectin type III domain containing 1
chr19	39312860	39314459	1600	1601	39313651	92	17.3116	2.76819	11.3601	0_sample_peak_708c	Promoter (<=1kb)	19	39306568	39315336	8769	2	57622	ENST00000248668.4	877	ENSG00000128011	LRFN1	leucine rich repeat and fibronectin type III domain containing 1
chr19	39312860	39314459	1600	1601	39314381	63	6.62864	1.97178	2.24887	0_sample_peak_708d	Promoter (<=1kb)	19	39306568	39315336	8769	2	57622	ENST00000248668.4	877	ENSG00000128011	LRFN1	leucine rich repeat and fibronectin type III domain containing 1
chr19	39315626	39316239	614	615	39315711	84	7.72547	1.90573	2.97657	0_sample_peak_709a	Promoter (<=1kb)	19	39306568	39315336	8769	2	57622	ENST00000248668.4	-290	ENSG00000128011	LRFN1	leucine rich repeat and fibronectin type III domain containing 1
chr19	39315626	39316239	614	615	39316021	69	6.71016	1.92093	2.30447	0_sample_peak_709b	Promoter (<=1kb)	19	39306568	39315336	8769	2	57622	ENST00000248668.4	-290	ENSG00000128011	LRFN1	leucine rich repeat and fibronectin type III domain containing 1
chr19	39316751	39317381	631	632	39316841	55	5.17477	1.85539	1.47092	0_sample_peak_710a	Promoter (1-2kb)	19	39306568	39315336	8769	2	57622	ENST00000248668.4	-1415	ENSG00000128011	LRFN1	leucine rich repeat and fibronectin type III domain containing 1
chr19	39316751	39317381	631	632	39317097	53	4.82442	1.8235	1.35321	0_sample_peak_710b	Promoter (1-2kb)	19	39306568	39315336	8769	2	57622	ENST00000248668.4	-1415	ENSG00000128011	LRFN1	leucine rich repeat and fibronectin type III domain containing 1
chr19	39317782	39318106	325	326	39317952	61	7.1943	2.07127	2.62023	0_sample_peak_711a	Promoter (2-3kb)	19	39306568	39315336	8769	2	57622	ENST00000248668.4	-2446	ENSG00000128011	LRFN1	leucine rich repeat and fibronectin type III domain containing 1
chr19	39317782	39318106	325	326	39318006	61	7.15221	2.06554	2.59164	0_sample_peak_711b	Promoter (2-3kb)	19	39306568	39315336	8769	2	57622	ENST00000248668.4	-2446	ENSG00000128011	LRFN1	leucine rich repeat and fibronectin type III domain containing 1
chr19	39376424	39377763	1340	1341	39377045	72	7.52782	1.98902	2.8354	0_sample_peak_712	Promoter (<=1kb)	19	39378505	39381296	2792	1	55095	ENST00000595476.1	-742	ENSG00000179134	SAMD4B	sterile alpha motif domain containing 4B
chr19	39381210	39382516	1307	1308	39381370	77	9.95913	2.2103	4.7102	0_sample_peak_713a	Promoter (<=1kb)	19	39380734	39383586	2853	1	55095	ENST00000598605.1	476	ENSG00000179134	SAMD4B	sterile alpha motif domain containing 4B
chr19	39381210	39382516	1307	1308	39382117	69	7.84744	2.05889	3.0642	0_sample_peak_713b	Promoter (<=1kb)	19	39380734	39383586	2853	1	55095	ENST00000598605.1	476	ENSG00000179134	SAMD4B	sterile alpha motif domain containing 4B
chr19	39381210	39382516	1307	1308	39382428	66	6.91958	1.97685	2.44458	0_sample_peak_713c	Promoter (<=1kb)	19	39380734	39383586	2853	1	55095	ENST00000598605.1	476	ENSG00000179134	SAMD4B	sterile alpha motif domain containing 4B
chr19	39383196	39384157	962	963	39383314	71	7.47184	1.99248	2.79316	0_sample_peak_714a	Promoter (2-3kb)	19	39380734	39383586	2853	1	55095	ENST00000598605.1	2462	ENSG00000179134	SAMD4B	sterile alpha motif domain containing 4B
chr19	39383196	39384157	962	963	39383636	71	5.70429	1.78354	1.75206	0_sample_peak_714b	Promoter (2-3kb)	19	39380734	39383586	2853	1	55095	ENST00000598605.1	2462	ENSG00000179134	SAMD4B	sterile alpha motif domain containing 4B
chr19	39383196	39384157	962	963	39383905	70	6.77881	1.91982	2.35287	0_sample_peak_714c	Promoter (2-3kb)	19	39380734	39383586	2853	1	55095	ENST00000598605.1	2462	ENSG00000179134	SAMD4B	sterile alpha motif domain containing 4B
chr19	39423927	39424318	392	393	39424088	75	6.32551	1.82521	2.08974	0_sample_peak_715	Promoter (<=1kb)	19	39424311	39425514	1204	1	64857	ENST00000598238.1	0	ENSG00000090924	PLEKHG2	pleckstrin homology and RhoGEF domain containing G2
chr19	39469077	39469590	514	515	39469267	76	10.4377	2.27668	5.11836	0_sample_peak_716	Promoter (<=1kb)	19	39469563	39470523	961	1	6829	ENST00000598117.1	0	ENSG00000196235	SUPT5H	SPT5 homolog, DSIF elongation factor subunit
chr19	39470979	39473746	2768	2769	39471071	58	4.9889	1.79868	1.37918	0_sample_peak_717a	Promoter (<=1kb)	19	39471441	39471864	424	1	6829	ENST00000596208.1	0	ENSG00000196235	SUPT5H	SPT5 homolog, DSIF elongation factor subunit
chr19	39470979	39473746	2768	2769	39471370	75	10.8326	2.33551	5.45683	0_sample_peak_717b	Promoter (<=1kb)	19	39471441	39471864	424	1	6829	ENST00000596208.1	0	ENSG00000196235	SUPT5H	SPT5 homolog, DSIF elongation factor subunit
chr19	39470979	39473746	2768	2769	39471629	69	8.65505	2.15742	3.66018	0_sample_peak_717c	Promoter (<=1kb)	19	39471441	39471864	424	1	6829	ENST00000596208.1	0	ENSG00000196235	SUPT5H	SPT5 homolog, DSIF elongation factor subunit
chr19	39470979	39473746	2768	2769	39472121	81	10.4606	2.21726	5.13799	0_sample_peak_717d	Promoter (<=1kb)	19	39471441	39471864	424	1	6829	ENST00000596208.1	0	ENSG00000196235	SUPT5H	SPT5 homolog, DSIF elongation factor subunit
chr19	39470979	39473746	2768	2769	39472505	84	14.38	2.59413	8.65014	0_sample_peak_717e	Promoter (<=1kb)	19	39471441	39471864	424	1	6829	ENST00000596208.1	0	ENSG00000196235	SUPT5H	SPT5 homolog, DSIF elongation factor subunit
chr19	39470979	39473746	2768	2769	39473451	70	9.33504	2.22729	4.19589	0_sample_peak_717f	Promoter (<=1kb)	19	39471441	39471864	424	1	6829	ENST00000596208.1	0	ENSG00000196235	SUPT5H	SPT5 homolog, DSIF elongation factor subunit
chr19	39485678	39485979	302	303	39485801	72	8.29176	2.07829	3.37968	0_sample_peak_718	Promoter (<=1kb)	19	39485591	39491230	5640	1	92609	ENST00000595961.5	87	ENSG00000105197	TIMM50	translocase of inner mitochondrial membrane 50
chr19	39488715	39489026	312	313	39488864	72	7.01924	1.92973	2.49886	0_sample_peak_719	Promoter (<=1kb)	19	39488114	39492722	4609	1	92609	ENST00000601252.1	601	ENSG00000105197	TIMM50	translocase of inner mitochondrial membrane 50
chr19	39604853	39605164	312	313	39605063	70	8.03498	2.07026	3.20189	0_sample_peak_720	Promoter (<=1kb)	19	39605092	39607473	2382	1	29124	ENST00000600546.1	0	ENSG00000105198	LGALS13	galectin 13
chr19	39679281	39679671	391	392	39679474	81	9.99237	2.16764	4.7365	0_sample_peak_721	Promoter (<=1kb)	19	39679374	39686368	6995	1	400696	ENST00000412609.5	0	ENSG00000226025	LGALS17A	galectin 14 pseudogene
chr19	39680332	39681578	1247	1248	39680606	73	8.48643	2.08984	3.53229	0_sample_peak_722	Promoter (<=1kb)	19	39681433	39684148	2716	1	400696	ENST00000598164.2	0	ENSG00000226025	LGALS17A	galectin 14 pseudogene
chr19	39682459	39682757	299	300	39682507	61	5.60108	1.85528	1.71516	0_sample_peak_723	Promoter (1-2kb)	19	39681433	39684148	2716	1	400696	ENST00000598164.2	1026	ENSG00000226025	LGALS17A	galectin 14 pseudogene
chr19	39692652	39692945	294	295	39692816	72	8.1138	2.05746	3.26692	0_sample_peak_724	Intron (ENST00000456368.1/400696, intron 1 of 1)	19	39685244	39694577	9334	1	400696	ENST00000456368.1	7408	ENSG00000226025	LGALS17A	galectin 14 pseudogene
chr19	39693498	39694227	730	731	39693626	66	6.44139	1.91653	2.16886	0_sample_peak_725	Exon (ENST00000599317.1/ENST00000599317.1, exon 1 of 3)	19	39685244	39694577	9334	1	400696	ENST00000456368.1	8254	ENSG00000226025	LGALS17A	galectin 14 pseudogene
chr19	39704176	39704499	324	325	39704302	70	7.6787	2.02751	2.93895	0_sample_peak_726	Promoter (<=1kb)	19	39704306	39709444	5139	1	56891	ENST00000392052.7	0	ENSG00000006659	LGALS14	galectin 14
chr19	39735057	39735477	421	422	39735254	63	7.51937	2.08927	2.82806	0_sample_peak_727	Promoter (2-3kb)	19	39731250	39738028	6779	2	1178	ENST00000221804.4	2551	ENSG00000105205	CLC	Charcot-Leyden crystal galectin
chr19	39757791	39758086	296	297	39757912	59	4.90918	1.7784	1.37918	0_sample_peak_728	Distal Intergenic	19	39776595	39786135	9541	1	342900	ENST00000396841.4	-18509	ENSG00000213921	LEUTX	leucine twenty homeobox
chr19	39825609	39827798	2190	2191	39825872	71	8.28964	2.0893	3.37765	0_sample_peak_729a	Promoter (2-3kb)	19	39829716	39829802	87	2	102465974	ENST00000622428.1	2004	ENSG00000277759	MIR6719	microRNA 6719
chr19	39825609	39827798	2190	2191	39826266	81	10.2241	2.19217	4.93524	0_sample_peak_729b	Promoter (2-3kb)	19	39829716	39829802	87	2	102465974	ENST00000622428.1	2004	ENSG00000277759	MIR6719	microRNA 6719
chr19	39825609	39827798	2190	2191	39826692	88	13.6921	2.46292	8.02118	0_sample_peak_729c	Promoter (2-3kb)	19	39829716	39829802	87	2	102465974	ENST00000622428.1	2004	ENSG00000277759	MIR6719	microRNA 6719
chr19	39825609	39827798	2190	2191	39827143	76	10.2492	2.25534	4.95791	0_sample_peak_729d	Promoter (2-3kb)	19	39829716	39829802	87	2	102465974	ENST00000622428.1	2004	ENSG00000277759	MIR6719	microRNA 6719
chr19	39825609	39827798	2190	2191	39827437	72	9.01264	2.16296	3.92969	0_sample_peak_729e	Promoter (2-3kb)	19	39829716	39829802	87	2	102465974	ENST00000622428.1	2004	ENSG00000277759	MIR6719	microRNA 6719
chr19	39848285	39848690	406	407	39848434	80	5.8043	1.73377	1.7733	0_sample_peak_730	Promoter (1-2kb)	19	39834458	39846414	11957	2	2091	ENST00000221801.7	-1871	ENSG00000105202	FBL	fibrillarin
chr19	39866609	39867206	598	599	39866830	65	5.10987	1.75577	1.4295	0_sample_peak_731	Exon (ENST00000616721.5/8857, exon 20 of 22)	19	39886266	39887292	1027	2	8857	ENST00000595713.1	20086	ENSG00000275395	FCGBP	Fc fragment of IgG binding protein
chr19	39869784	39870680	897	898	39869917	75	5.95891	1.78386	1.88087	0_sample_peak_732a	Exon (ENST00000616721.5/8857, exon 19 of 22)	19	39886266	39887292	1027	2	8857	ENST00000595713.1	16612	ENSG00000275395	FCGBP	Fc fragment of IgG binding protein
chr19	39869784	39870680	897	898	39870282	77	9.32309	2.13977	4.18731	0_sample_peak_732b	Exon (ENST00000616721.5/8857, exon 19 of 22)	19	39886266	39887292	1027	2	8857	ENST00000595713.1	16612	ENSG00000275395	FCGBP	Fc fragment of IgG binding protein
chr19	39869784	39870680	897	898	39870629	66	5.89053	1.84701	1.83642	0_sample_peak_732c	Exon (ENST00000616721.5/8857, exon 19 of 22)	19	39886266	39887292	1027	2	8857	ENST00000595713.1	16612	ENSG00000275395	FCGBP	Fc fragment of IgG binding protein
chr19	39871299	39874355	3057	3058	39871465	87	12.6816	2.37396	7.09763	0_sample_peak_733a	Exon (ENST00000616721.5/8857, exon 17 of 22)	19	39886266	39887292	1027	2	8857	ENST00000595713.1	12937	ENSG00000275395	FCGBP	Fc fragment of IgG binding protein
chr19	39871299	39874355	3057	3058	39872397	80	8.98768	2.07166	3.92648	0_sample_peak_733b	Exon (ENST00000616721.5/8857, exon 17 of 22)	19	39886266	39887292	1027	2	8857	ENST00000595713.1	12937	ENSG00000275395	FCGBP	Fc fragment of IgG binding protein
chr19	39871299	39874355	3057	3058	39872874	70	5.88447	1.81276	1.83114	0_sample_peak_733c	Exon (ENST00000616721.5/8857, exon 17 of 22)	19	39886266	39887292	1027	2	8857	ENST00000595713.1	12937	ENSG00000275395	FCGBP	Fc fragment of IgG binding protein
chr19	39871299	39874355	3057	3058	39873303	82	8.9176	2.04488	3.87638	0_sample_peak_733d	Exon (ENST00000616721.5/8857, exon 17 of 22)	19	39886266	39887292	1027	2	8857	ENST00000595713.1	12937	ENSG00000275395	FCGBP	Fc fragment of IgG binding protein
chr19	39871299	39874355	3057	3058	39874139	67	6.77536	1.94844	2.34986	0_sample_peak_733e	Exon (ENST00000616721.5/8857, exon 17 of 22)	19	39886266	39887292	1027	2	8857	ENST00000595713.1	12937	ENSG00000275395	FCGBP	Fc fragment of IgG binding protein
chr19	39875658	39876576	919	920	39875810	62	5.11678	1.78097	1.43491	0_sample_peak_734a	Exon (ENST00000616721.5/8857, exon 16 of 22)	19	39886266	39887292	1027	2	8857	ENST00000595713.1	10716	ENSG00000275395	FCGBP	Fc fragment of IgG binding protein
chr19	39875658	39876576	919	920	39876154	81	7.91588	1.94948	3.11197	0_sample_peak_734b	Exon (ENST00000616721.5/8857, exon 16 of 22)	19	39886266	39887292	1027	2	8857	ENST00000595713.1	10716	ENSG00000275395	FCGBP	Fc fragment of IgG binding protein
chr19	39875658	39876576	919	920	39876490	66	6.86111	1.96947	2.41259	0_sample_peak_734c	Exon (ENST00000616721.5/8857, exon 16 of 22)	19	39886266	39887292	1027	2	8857	ENST00000595713.1	10716	ENSG00000275395	FCGBP	Fc fragment of IgG binding protein
chr19	39877161	39877472	312	313	39877271	68	9.31445	2.2525	4.17987	0_sample_peak_735	Exon (ENST00000616721.5/8857, exon 15 of 22)	19	39886266	39887292	1027	2	8857	ENST00000595713.1	9820	ENSG00000275395	FCGBP	Fc fragment of IgG binding protein
chr19	39878417	39878799	383	384	39878669	90	17.3583	2.80772	11.4044	0_sample_peak_736	Intron (ENST00000616721.5/8857, intron 13 of 21)	19	39886266	39887292	1027	2	8857	ENST00000595713.1	8493	ENSG00000275395	FCGBP	Fc fragment of IgG binding protein
chr19	39889840	39890132	293	294	39890069	133	10.5346	1.84721	5.20345	0_sample_peak_737	Promoter (2-3kb)	19	39886266	39887292	1027	2	8857	ENST00000595713.1	-2548	ENSG00000275395	FCGBP	Fc fragment of IgG binding protein
chr19	39890454	39891548	1095	1096	39890788	144	10.3575	1.78994	5.0549	0_sample_peak_738a	Intron (ENST00000616721.5/8857, intron 8 of 21)	19	39886266	39887292	1027	2	8857	ENST00000595713.1	-3162	ENSG00000275395	FCGBP	Fc fragment of IgG binding protein
chr19	39890454	39891548	1095	1096	39891258	192	9.54135	1.60895	4.37544	0_sample_peak_738b	Intron (ENST00000616721.5/8857, intron 8 of 21)	19	39886266	39887292	1027	2	8857	ENST00000595713.1	-3162	ENSG00000275395	FCGBP	Fc fragment of IgG binding protein
chr19	39892253	39892956	704	705	39892669	154	18.8394	2.24134	12.7773	0_sample_peak_739	Exon (ENST00000616721.5/8857, exon 7 of 22)	19	39886266	39887292	1027	2	8857	ENST00000595713.1	-4961	ENSG00000275395	FCGBP	Fc fragment of IgG binding protein
chr19	39893385	39894192	808	809	39893602	154	21.0752	2.37202	14.9192	0_sample_peak_740	Exon (ENST00000616721.5/8857, exon 6 of 22)	19	39886266	39887292	1027	2	8857	ENST00000595713.1	-6093	ENSG00000275395	FCGBP	Fc fragment of IgG binding protein
chr19	39894619	39895485	867	868	39895138	167	15.2023	1.97087	9.4057	0_sample_peak_741	Intron (ENST00000616721.5/8857, intron 5 of 21)	19	39886266	39887292	1027	2	8857	ENST00000595713.1	-7327	ENSG00000275395	FCGBP	Fc fragment of IgG binding protein
chr19	39914532	39915088	557	558	39914672	100	8.73235	1.88813	3.72008	0_sample_peak_742a	Intron (ENST00000641975.1/8857, intron 5 of 5)	19	39863323	39906323	43001	2	8857	ENST00000616721.5	-8209	ENSG00000275395	FCGBP	Fc fragment of IgG binding protein
chr19	39914532	39915088	557	558	39914861	73	4.85634	1.67001	1.36095	0_sample_peak_742b	Intron (ENST00000641975.1/8857, intron 5 of 5)	19	39863323	39906323	43001	2	8857	ENST00000616721.5	-8209	ENSG00000275395	FCGBP	Fc fragment of IgG binding protein
chr19	39916465	39918735	2271	2272	39916622	80	7.32938	1.89594	2.69213	0_sample_peak_743a	Exon (ENST00000641975.1/8857, exon 4 of 6)	19	39863323	39906323	43001	2	8857	ENST00000616721.5	-10142	ENSG00000275395	FCGBP	Fc fragment of IgG binding protein
chr19	39916465	39918735	2271	2272	39917424	77	6.69867	1.8514	2.29631	0_sample_peak_743b	Exon (ENST00000641975.1/8857, exon 4 of 6)	19	39863323	39906323	43001	2	8857	ENST00000616721.5	-10142	ENSG00000275395	FCGBP	Fc fragment of IgG binding protein
chr19	39916465	39918735	2271	2272	39917793	76	5.22276	1.69421	1.50402	0_sample_peak_743c	Exon (ENST00000641975.1/8857, exon 4 of 6)	19	39863323	39906323	43001	2	8857	ENST00000616721.5	-10142	ENSG00000275395	FCGBP	Fc fragment of IgG binding protein
chr19	39916465	39918735	2271	2272	39918170	81	7.82856	1.94034	3.04942	0_sample_peak_743d	Exon (ENST00000641975.1/8857, exon 4 of 6)	19	39863323	39906323	43001	2	8857	ENST00000616721.5	-10142	ENSG00000275395	FCGBP	Fc fragment of IgG binding protein
chr19	39916465	39918735	2271	2272	39918600	83	8.58188	2.00114	3.59891	0_sample_peak_743e	Exon (ENST00000641975.1/8857, exon 4 of 6)	19	39863323	39906323	43001	2	8857	ENST00000616721.5	-10142	ENSG00000275395	FCGBP	Fc fragment of IgG binding protein
chr19	39934446	39934899	454	455	39934727	91	12.6081	2.31806	7.03161	0_sample_peak_744	Promoter (<=1kb)	19	39913690	39934626	20937	2	8857	ENST00000641975.1	0	ENSG00000275395	FCGBP	Fc fragment of IgG binding protein
chr19	39935405	39937276	1872	1873	39935683	89	11.4718	2.23036	6.02845	0_sample_peak_745a	Promoter (<=1kb)	19	39913690	39934626	20937	2	8857	ENST00000641975.1	-779	ENSG00000275395	FCGBP	Fc fragment of IgG binding protein
chr19	39935405	39937276	1872	1873	39936438	88	11.7098	2.26479	6.22681	0_sample_peak_745b	Promoter (<=1kb)	19	39913690	39934626	20937	2	8857	ENST00000641975.1	-779	ENSG00000275395	FCGBP	Fc fragment of IgG binding protein
chr19	39935405	39937276	1872	1873	39936860	69	5.09169	1.72409	1.41466	0_sample_peak_745c	Promoter (<=1kb)	19	39913690	39934626	20937	2	8857	ENST00000641975.1	-779	ENSG00000275395	FCGBP	Fc fragment of IgG binding protein
chr19	40204840	40205335	496	497	40205244	85	8.18308	1.94394	3.29823	0_sample_peak_746	Promoter (<=1kb)	19	40205530	40206402	873	1	4294	ENST00000594569.1	-195	ENSG00000130758	MAP3K10	mitogen-activated protein kinase kinase kinase 10
chr19	40212343	40213401	1059	1060	40212515	91	10.0862	2.0779	4.81577	0_sample_peak_747a	3' UTR	19	40209152	40213734	4583	1	4294	ENST00000594791.1	3191	ENSG00000130758	MAP3K10	mitogen-activated protein kinase kinase kinase 10
chr19	40212343	40213401	1059	1060	40213206	103	14.9817	2.39836	9.19912	0_sample_peak_747b	3' UTR	19	40209152	40213734	4583	1	4294	ENST00000594791.1	3191	ENSG00000130758	MAP3K10	mitogen-activated protein kinase kinase kinase 10
chr19	40214422	40214761	340	341	40214562	91	10.3726	2.10494	5.06555	0_sample_peak_748	Intron (ENST00000253055.7/4294, intron 9 of 9)	19	40216058	40218399	2342	2	148014	ENST00000311308.6	3638	ENSG00000174521	TTC9B	tetratricopeptide repeat domain 9B
chr19	40215162	40215481	320	321	40215297	86	9.97451	2.11379	4.72315	0_sample_peak_749	Promoter (2-3kb)	19	40216058	40218399	2342	2	148014	ENST00000311308.6	2918	ENSG00000174521	TTC9B	tetratricopeptide repeat domain 9B
chr19	40216504	40216804	301	302	40216748	89	7.12426	1.81151	2.56935	0_sample_peak_750	Promoter (1-2kb)	19	40216058	40218399	2342	2	148014	ENST00000311308.6	1595	ENSG00000174521	TTC9B	tetratricopeptide repeat domain 9B
chr19	40232471	40232894	424	425	40232553	76	7.25703	1.92118	2.66711	0_sample_peak_751a	3' UTR	19	40233879	40235958	2080	2	208	ENST00000497948.5	3064	ENSG00000105221	AKT2	AKT serine/threonine kinase 2
chr19	40232471	40232894	424	425	40232878	73	6.4595	1.85621	2.17895	0_sample_peak_751b	3' UTR	19	40233879	40235958	2080	2	208	ENST00000497948.5	3064	ENSG00000105221	AKT2	AKT serine/threonine kinase 2
chr19	40233301	40235986	2686	2687	40233594	84	9.27142	2.06232	4.14146	0_sample_peak_752a	Promoter (<=1kb)	19	40233879	40235958	2080	2	208	ENST00000497948.5	0	ENSG00000105221	AKT2	AKT serine/threonine kinase 2
chr19	40233301	40235986	2686	2687	40233921	71	6.04042	1.82339	1.93853	0_sample_peak_752b	Promoter (<=1kb)	19	40233879	40235958	2080	2	208	ENST00000497948.5	0	ENSG00000105221	AKT2	AKT serine/threonine kinase 2
chr19	40233301	40235986	2686	2687	40234679	102	13.3988	2.2722	7.75016	0_sample_peak_752c	Promoter (<=1kb)	19	40233879	40235958	2080	2	208	ENST00000497948.5	0	ENSG00000105221	AKT2	AKT serine/threonine kinase 2
chr19	40233301	40235986	2686	2687	40235125	84	7.03749	1.83602	2.51156	0_sample_peak_752d	Promoter (<=1kb)	19	40233879	40235958	2080	2	208	ENST00000497948.5	0	ENSG00000105221	AKT2	AKT serine/threonine kinase 2
chr19	40233301	40235986	2686	2687	40235539	87	10.6095	2.1668	5.27172	0_sample_peak_752e	Promoter (<=1kb)	19	40233879	40235958	2080	2	208	ENST00000497948.5	0	ENSG00000105221	AKT2	AKT serine/threonine kinase 2
chr19	40233301	40235986	2686	2687	40235815	69	5.20349	1.73779	1.49353	0_sample_peak_752f	Promoter (<=1kb)	19	40233879	40235958	2080	2	208	ENST00000497948.5	0	ENSG00000105221	AKT2	AKT serine/threonine kinase 2
chr19	40236276	40236878	603	604	40236562	75	7.23114	1.927	2.64732	0_sample_peak_753	Promoter (<=1kb)	19	40233781	40236071	2291	2	208	ENST00000476247.6	-205	ENSG00000105221	AKT2	AKT serine/threonine kinase 2
chr19	40238700	40239095	396	397	40238903	74	5.82031	1.7752	1.78603	0_sample_peak_754	Promoter (<=1kb)	19	40236024	40239005	2982	2	208	ENST00000578282.5	0	ENSG00000105221	AKT2	AKT serine/threonine kinase 2
chr19	40239462	40240222	761	762	40239586	76	6.32769	1.81795	2.09047	0_sample_peak_755a	Promoter (<=1kb)	19	40232335	40239500	7166	2	208	ENST00000483166.5	0	ENSG00000105221	AKT2	AKT serine/threonine kinase 2
chr19	40239462	40240222	761	762	40240043	80	6.90693	1.85119	2.44391	0_sample_peak_755b	Promoter (<=1kb)	19	40232335	40239500	7166	2	208	ENST00000483166.5	0	ENSG00000105221	AKT2	AKT serine/threonine kinase 2
chr19	40247823	40248633	811	812	40247932	77	8.56513	2.05619	3.58705	0_sample_peak_756	Intron (ENST00000392038.6/208, intron 4 of 13)	19	40232337	40243302	10966	2	208	ENST00000476266.5	-4521	ENSG00000105221	AKT2	AKT serine/threonine kinase 2
chr19	40249576	40249874	299	300	40249854	83	7.08811	1.84822	2.54035	0_sample_peak_757	Intron (ENST00000392038.6/208, intron 4 of 13)	19	40237990	40255177	17188	2	208	ENST00000601166.5	5303	ENSG00000105221	AKT2	AKT serine/threonine kinase 2
chr19	40255551	40257201	1651	1652	40256104	81	9.18256	2.08226	4.06643	0_sample_peak_758a	Promoter (<=1kb)	19	40240070	40256963	16894	2	208	ENST00000491778.6	0	ENSG00000105221	AKT2	AKT serine/threonine kinase 2
chr19	40255551	40257201	1651	1652	40256576	75	6.87761	1.8873	2.42647	0_sample_peak_758b	Promoter (<=1kb)	19	40240070	40256963	16894	2	208	ENST00000491778.6	0	ENSG00000105221	AKT2	AKT serine/threonine kinase 2
chr19	40255551	40257201	1651	1652	40256974	66	4.73553	1.70034	1.3089	0_sample_peak_758c	Promoter (<=1kb)	19	40240070	40256963	16894	2	208	ENST00000491778.6	0	ENSG00000105221	AKT2	AKT serine/threonine kinase 2
chr19	40263625	40264066	442	443	40263713	68	4.76192	1.69009	1.32854	0_sample_peak_759	Promoter (1-2kb)	19	40233841	40265312	31472	2	208	ENST00000311278.10	1246	ENSG00000105221	AKT2	AKT serine/threonine kinase 2
chr19	40275037	40275359	323	324	40275273	74	6.54474	1.85785	2.18438	0_sample_peak_760	Exon (ENST00000378432.1/ENST00000378432.1, exon 1 of 2)	19	40239590	40279330	39741	2	208	ENST00000537834.5	3971	ENSG00000105221	AKT2	AKT serine/threonine kinase 2
chr19	40277818	40278262	445	446	40277981	102	12.3807	2.18487	6.83402	0_sample_peak_761	Promoter (1-2kb)	19	40239590	40279330	39741	2	208	ENST00000537834.5	1068	ENSG00000105221	AKT2	AKT serine/threonine kinase 2
chr19	40278627	40279777	1151	1152	40278897	73	6.72243	1.8865	2.31411	0_sample_peak_762a	Promoter (<=1kb)	19	40239590	40279330	39741	2	208	ENST00000537834.5	0	ENSG00000105221	AKT2	AKT serine/threonine kinase 2
chr19	40278627	40279777	1151	1152	40279409	71	6.38584	1.86424	2.12978	0_sample_peak_762b	Promoter (<=1kb)	19	40239590	40279330	39741	2	208	ENST00000537834.5	0	ENSG00000105221	AKT2	AKT serine/threonine kinase 2
chr19	40320682	40324765	4084	4085	40320775	92	6.99329	1.78085	2.47759	0_sample_peak_763a	Promoter (<=1kb)	19	40321079	40324684	3606	2	126526	ENST00000582734.1	0	ENSG00000160392	C19orf47	chromosome 19 open reading frame 47
chr19	40320682	40324765	4084	4085	40321259	84	6.55518	1.787	2.1913	0_sample_peak_763b	Promoter (<=1kb)	19	40321079	40324684	3606	2	126526	ENST00000582734.1	0	ENSG00000160392	C19orf47	chromosome 19 open reading frame 47
chr19	40320682	40324765	4084	4085	40321755	83	4.78093	1.60851	1.34286	0_sample_peak_763c	Promoter (<=1kb)	19	40321079	40324684	3606	2	126526	ENST00000582734.1	0	ENSG00000160392	C19orf47	chromosome 19 open reading frame 47
chr19	40320682	40324765	4084	4085	40322412	101	13.653	2.30437	7.9835	0_sample_peak_763d	Promoter (<=1kb)	19	40321079	40324684	3606	2	126526	ENST00000582734.1	0	ENSG00000160392	C19orf47	chromosome 19 open reading frame 47
chr19	40320682	40324765	4084	4085	40323460	100	11.6809	2.14245	6.21541	0_sample_peak_763e	Promoter (<=1kb)	19	40321079	40324684	3606	2	126526	ENST00000582734.1	0	ENSG00000160392	C19orf47	chromosome 19 open reading frame 47
chr19	40320682	40324765	4084	4085	40323687	93	11.0732	2.15187	5.67153	0_sample_peak_763f	Promoter (<=1kb)	19	40321079	40324684	3606	2	126526	ENST00000582734.1	0	ENSG00000160392	C19orf47	chromosome 19 open reading frame 47
chr19	40320682	40324765	4084	4085	40324011	82	7.49898	1.898	2.81059	0_sample_peak_763g	Promoter (<=1kb)	19	40321079	40324684	3606	2	126526	ENST00000582734.1	0	ENSG00000160392	C19orf47	chromosome 19 open reading frame 47
chr19	40320682	40324765	4084	4085	40324458	102	14.3449	2.35407	8.61799	0_sample_peak_763h	Promoter (<=1kb)	19	40321079	40324684	3606	2	126526	ENST00000582734.1	0	ENSG00000160392	C19orf47	chromosome 19 open reading frame 47
chr19	40342108	40343402	1295	1296	40342446	83	9.36696	2.08167	4.22026	0_sample_peak_764a	Promoter (<=1kb)	19	40321416	40341885	20470	2	126526	ENST00000357884.8	-223	ENSG00000160392	C19orf47	chromosome 19 open reading frame 47
chr19	40342108	40343402	1295	1296	40342847	84	6.87361	1.81939	2.42269	0_sample_peak_764b	Promoter (<=1kb)	19	40321416	40341885	20470	2	126526	ENST00000357884.8	-223	ENSG00000160392	C19orf47	chromosome 19 open reading frame 47
chr19	40342108	40343402	1295	1296	40343230	105	10.2369	1.9816	4.94739	0_sample_peak_764c	Promoter (<=1kb)	19	40321416	40341885	20470	2	126526	ENST00000357884.8	-223	ENSG00000160392	C19orf47	chromosome 19 open reading frame 47
chr19	40379009	40379450	442	443	40379168	14	7.18416	4.29905	2.61136	0_sample_peak_765	Promoter (1-2kb)	19	40377860	40380439	2580	1	23646	ENST00000486134.1	1149	ENSG00000105223	PLD3	phospholipase D family member 3
chr19	49792601	49792934	334	335	49792741	15	8.16923	4.68098	3.28673	0_sample_peak_766	Promoter (<=1kb)	19	49791866	49791934	69	1	102465479	ENST00000620297.1	735	ENSG00000276270	MIR6799	microRNA 6799
chr19	54571389	54571761	373	374	54571654	16	7.74063	4.28939	2.98041	0_sample_peak_767	Promoter (1-2kb)	19	54572920	54574910	1991	1	11027	ENST00000495786.1	-1159	ENSG00000239998	LILRA2	leukocyte immunoglobulin like receptor A2
chr19	54847401	54847795	395	396	54847534	22	8.25566	3.77246	3.35693	0_sample_peak_768	Promoter (2-3kb)	19	54850443	54867207	16765	1	3812	ENST00000326321.7	-2648	ENSG00000240403	KIR3DL2	killer cell immunoglobulin like receptor, three Ig domains and long cytoplasmic tail 2
chr2	864852	865198	347	348	865048	13	5.94072	3.75717	1.86745	0_sample_peak_769	Promoter (2-3kb)	2	780351	868191	87841	2	339822	ENST00000415700.1	2993	ENSG00000237667	LINC01115	long intergenic non-protein coding RNA 1115
chr2	1479051	1479415	365	366	1479352	13	5.52851	3.53244	1.68657	0_sample_peak_770	Intron (ENST00000497517.6/7173, intron 1 of 5)	2	1484663	1542660	57998	1	7173	ENST00000446278.5	-5248	ENSG00000115705	TPO	thyroid peroxidase
chr2	3128232	3128709	478	479	3128490	12	5.54905	3.67237	1.68657	0_sample_peak_771	Promoter (2-3kb)	2	2895048	3126026	230979	2	101927554	ENST00000457478.1	-2206	ENSG00000234423	LINC01250	long intergenic non-protein coding RNA 1250
chr2	3318889	3319254	366	367	3319094	14	6.687	4.02554	2.2866	0_sample_peak_772	Promoter (1-2kb)	2	3188925	3320544	131620	2	7260	ENST00000478754.5	1290	ENSG00000032389	EIPR1	EARP complex and GARP complex interacting protein 1
chr2	5492643	5492939	297	298	5492776	11	5.04097	3.51073	1.37918	0_sample_peak_773	Distal Intergenic	2	5677142	5691046	13905	2	102723818	ENST00000420221.1	198107	NA	LINC01248	long intergenic non-protein coding RNA 1248
chr2	8570606	8570885	280	281	8570799	15	6.22012	3.64748	2.04258	0_sample_peak_774	Intron (ENST00000648900.1/101929567, intron 4 of 4)	2	8570331	8576955	6625	2	101929567	ENST00000436187.1	6070	ENSG00000236008	LINC01814	long intergenic non-protein coding RNA 1814
chr2	8631195	8631757	563	564	8631323	15	8.16923	4.68098	3.28673	0_sample_peak_775	Distal Intergenic	2	8506446	8592903	86458	2	101929567	ENST00000650238.1	-38292	ENSG00000236008	LINC01814	long intergenic non-protein coding RNA 1814
chr2	10777221	10777546	326	327	10777452	12	4.84684	3.28012	1.35321	0_sample_peak_776	Promoter (<=1kb)	2	10778488	10783243	4756	1	245973	ENST00000480289.1	-942	ENSG00000143882	ATP6V1C2	ATPase H+ transporting V1 subunit C2
chr2	10967242	10967547	306	307	10967434	14	7.02929	4.21317	2.50495	0_sample_peak_777	Distal Intergenic	2	10911937	10914225	2289	1	3754	ENST00000295082.2	55305	ENSG00000162975	KCNF1	potassium voltage-gated channel modifier subfamily F member 1
chr2	11616840	11617212	373	374	11617015	12	5.64291	3.72584	1.73623	0_sample_peak_778	Intron (ENST00000381486.6/9687, intron 21 of 32)	2	11612343	11618300	5958	1	9687	ENST00000472040.1	4497	ENSG00000196208	GREB1	growth regulating estrogen receptor binding 1
chr2	16186719	16187061	343	344	16186794	11	5.04097	3.51073	1.37918	0_sample_peak_779	Distal Intergenic	2	16073398	16081117	7720	1	104797537	ENST00000442387.2	113321	ENSG00000236289	GACAT3	gastric cancer associated transcript 3
chr2	20557052	20557407	356	357	20557140	12	5.54905	3.67237	1.68657	0_sample_peak_780	Distal Intergenic	2	20590775	20592548	1774	2	100874343	ENST00000449391.2	35141	ENSG00000231948	HS1BP3-IT1	HS1BP3 intronic transcript 1
chr2	23637015	23637294	280	281	23637111	12	5.42739	3.60343	1.64309	0_sample_peak_781	Intron (ENST00000486442.5/114818, intron 3 of 13)	2	23642392	23697932	55541	1	114818	ENST00000288548.5	-5098	ENSG00000119771	KLHL29	kelch like family member 29
chr2	23696087	23696464	378	379	23696184	13	5.94072	3.75717	1.86745	0_sample_peak_782	Exon (ENST00000486442.5/114818, exon 10 of 14)	2	23688785	23708611	19827	1	114818	ENST00000471654.1	7302	ENSG00000119771	KLHL29	kelch like family member 29
chr2	24836953	24837303	351	352	24837059	12	4.84684	3.28012	1.35321	0_sample_peak_783	Exon (ENST00000260600.9/109, exon 8 of 21)	2	24834926	24840603	5678	2	109	ENST00000454027.1	3300	ENSG00000138031	ADCY3	adenylate cyclase 3
chr2	25245074	25245517	444	445	25245190	13	6.05064	3.8179	1.9451	0_sample_peak_784	Promoter (<=1kb)	2	25235706	25244324	8619	2	1788	ENST00000474887.5	-750	ENSG00000119772	DNMT3A	DNA methyltransferase 3 alpha
chr2	26313055	26313348	294	295	26313295	12	5.77815	3.80329	1.75206	0_sample_peak_785	3' UTR	2	26308547	26373506	64960	1	85465	ENST00000442141.5	4508	ENSG00000138018	SELENOI	selenoprotein I
chr2	26514560	26515208	649	650	26514641	13	5.52851	3.53244	1.68657	0_sample_peak_786	Intron (ENST00000272371.6/9381, intron 5 of 46)	2	26457203	26478042	20840	2	9381	ENST00000402415.8	-36518	ENSG00000115155	OTOF	otoferlin
chr2	26522411	26522891	481	482	26522521	12	5.06813	3.40222	1.39901	0_sample_peak_787	Intron (ENST00000272371.6/9381, intron 3 of 46)	2	26457204	26558678	101475	2	9381	ENST00000403946.7	35787	ENSG00000115155	OTOF	otoferlin
chr2	26619296	26619829	534	535	26619427	12	5.57697	3.68825	1.69757	0_sample_peak_788	Intron (ENST00000288861.4/130106, intron 3 of 6)	2	26581340	26623627	42288	2	130106	ENST00000405346.3	3798	ENSG00000157884	CIB4	calcium and integrin binding family member 4
chr2	26689061	26689449	389	390	26689181	11	5.04097	3.51073	1.37918	0_sample_peak_789	Distal Intergenic	2	26692690	26729255	36566	1	3777	ENST00000620977.1	-3241	ENSG00000171303	KCNK3	potassium two pore domain channel subfamily K member 3
chr2	26741411	26741751	341	342	26741605	16	7.74063	4.28939	2.98041	0_sample_peak_790	Distal Intergenic	2	26764284	26781140	16857	1	54978	ENST00000429494.5	-22533	ENSG00000213699	SLC35F6	solute carrier family 35 member F6
chr2	27026126	27026484	359	360	27026251	12	5.77815	3.80329	1.75206	0_sample_peak_791	3' UTR	2	27032910	27035481	2572	1	54867	ENST00000495312.1	-6426	ENSG00000119777	TMEM214	transmembrane protein 214
chr2	30763608	30764107	500	501	30763756	12	5.77815	3.80329	1.75206	0_sample_peak_792	Intron (ENST00000295055.12/92291, intron 6 of 22)	2	30722771	30743518	20748	2	92291	ENST00000450650.5	-20090	ENSG00000162949	CAPN13	calpain 13
chr2	70691855	70692159	305	306	70691989	11	5.04097	3.51073	1.37918	0_sample_peak_793	Intron (ENST00000403045.6/119, intron 7 of 20)	2	70674678	70706408	31731	2	119	ENST00000456320.7	14249	ENSG00000075340	ADD2	adducin 2
chr2	71577966	71578323	358	359	71578062	12	4.9374	3.32992	1.37918	0_sample_peak_794	Promoter (1-2kb)	2	71576899	71686763	109865	1	8291	ENST00000479049.6	1067	ENSG00000135636	DYSF	dysferlin
chr2	71613499	71613981	483	484	71613718	18	10.7937	5.55866	5.42552	0_sample_peak_795	Promoter (2-3kb)	2	71610779	71644033	33255	1	8291	ENST00000468173.1	2720	ENSG00000135636	DYSF	dysferlin
chr2	74275641	74275968	328	329	74275736	11	4.99959	3.48662	1.37918	0_sample_peak_796	Intron (ENST00000451608.2/57835, intron 13 of 38)	2	74264148	74290705	26558	2	57835	ENST00000432728.1	14737	ENSG00000188687	SLC4A5	solute carrier family 4 member 5
chr2	95384378	95384835	458	459	95384673	16	6.92652	3.87545	2.44458	0_sample_peak_797	3' UTR	2	95402721	95405802	3082	1	51011	ENST00000445649.1	-17886	ENSG00000115042	FAHD2A	fumarylacetoacetate hydrolase domain containing 2A
chr2	96025055	96025387	333	334	96025336	14	7.34419	4.38841	2.69213	0_sample_peak_798	Exon (ENST00000471757.5/150763, exon 12 of 20)	2	96022040	96030850	8811	2	150763	ENST00000482704.1	5463	ENSG00000186281	GPAT2	glycerol-3-phosphate acyltransferase 2, mitochondrial
chr2	96114360	96114932	573	574	96114454	11	4.89799	3.42759	1.37916	0_sample_peak_799	Promoter (1-2kb)	2	96112875	96116245	3371	2	151	ENST00000620793.1	1313	ENSG00000274286	ADRA2B	adrenoceptor alpha 2B
chr2	113212106	113212458	353	354	113212324	13	6.54657	4.09585	2.18438	0_sample_peak_800	Promoter (<=1kb)	2	113211522	113239690	28169	1	654433	ENST00000456685.5	584	ENSG00000189223	PAX8-AS1	PAX8 antisense RNA 1
chr2	113216448	113216814	367	368	113216539	11	5.04097	3.51073	1.37918	0_sample_peak_801	3' UTR	2	113218469	113220477	2009	2	7849	ENST00000480684.1	3663	ENSG00000125618	PAX8	paired box 8
chr2	118816621	118816943	323	324	118816891	11	5.04097	3.51073	1.37918	0_sample_peak_802	Intron (ENST00000557729.2/ENST00000557729.2, intron 2 of 3)	2	118843235	118844352	1118	2	2019	ENST00000546667.1	27409	ENSG00000163064	EN1	engrailed homeobox 1
chr2	119156808	119157259	452	453	119157036	12	5.54905	3.67237	1.68657	0_sample_peak_803	Promoter (1-2kb)	2	119156243	119158889	2647	2	165257	ENST00000272520.3	1630	ENSG00000144119	C1QL2	complement C1q like 2
chr2	120502327	120502744	418	419	120502711	13	5.5877	3.56442	1.70652	0_sample_peak_804	Distal Intergenic	2	120464335	120466218	1884	2	84931	ENST00000622953.1	-36109	ENSG00000280409	LINC01101	long intergenic non-protein coding RNA 1101
chr2	120527999	120528289	291	292	120528082	13	6.54657	4.09585	2.18438	0_sample_peak_805	Distal Intergenic	2	120464335	120466218	1884	2	84931	ENST00000622953.1	-61781	ENSG00000280409	LINC01101	long intergenic non-protein coding RNA 1101
chr2	120570975	120571594	620	621	120571313	12	5.77815	3.80329	1.75206	0_sample_peak_806	Distal Intergenic	2	120464335	120466218	1884	2	84931	ENST00000622953.1	-104757	ENSG00000280409	LINC01101	long intergenic non-protein coding RNA 1101
chr2	120974051	120974329	279	280	120974245	14	7.34419	4.38841	2.69213	0_sample_peak_807	Intron (ENST00000341310.10/2736, intron 4 of 9)	2	120797345	120975034	177690	1	2736	ENST00000433812.1	176706	ENSG00000074047	GLI2	GLI family zinc finger 2
chr2	126858771	126859285	515	516	126859141	15	7.87695	4.51984	3.07932	0_sample_peak_808	Distal Intergenic	2	126898864	126901507	2644	1	101929926	ENST00000643416.1	-39579	ENSG00000237524	TEX51	testis expressed 51
chr2	127070216	127070495	280	281	127070295	11	4.87803	3.41603	1.37016	0_sample_peak_809	Intron (ENST00000376113.6/274, intron 4 of 13)	2	127050382	127064928	14547	2	274	ENST00000466111.5	-5288	ENSG00000136717	BIN1	bridging integrator 1
chr2	128592945	128593226	282	283	128593081	14	7.21048	4.3137	2.63161	0_sample_peak_810	Distal Intergenic	2	128265480	128318577	53098	2	9394	ENST00000259241.6	-274368	ENSG00000136720	HS6ST1	heparan sulfate 6-O-sulfotransferase 1
chr2	131158318	131158604	287	288	131158573	11	5.04097	3.51073	1.37918	0_sample_peak_811	Intron (ENST00000404460.5/55041, intron 6 of 6)	2	131118891	131147797	28907	1	55041	ENST00000409279.1	39427	ENSG00000115762	PLEKHB2	pleckstrin homology domain containing B2
chr2	133549099	133549434	336	337	133549283	30	14.1274	5.08462	8.41532	0_sample_peak_812	Intron (ENST00000409261.5/344148, intron 2 of 19)	2	132671799	133568460	896662	2	344148	ENST00000409261.5	19026	ENSG00000176771	NCKAP5	NCK associated protein 5
chr2	169368646	169369017	372	373	169368724	14	4.96383	3.12957	1.37918	0_sample_peak_813	Distal Intergenic	2	169127109	169362685	235577	2	4036	ENST00000263816.7	-5961	ENSG00000081479	LRP2	LDL receptor related protein 2
chr2	177977558	177977917	360	361	177977755	18	10.438	5.36732	5.11836	0_sample_peak_814	Intron (ENST00000286063.10/50940, intron 2 of 19)	2	177686707	177927009	240303	2	50940	ENST00000497003.5	-50549	ENSG00000128655	PDE11A	phosphodiesterase 11A
chr2	217793000	217793385	386	387	217793334	14	6.23916	3.78475	2.04258	0_sample_peak_815	Distal Intergenic	2	217809714	217810304	591	2	7145	ENST00000480416.1	16919	ENSG00000079308	TNS1	tensin 1
chr2	217839692	217840038	347	348	217839846	11	5.04097	3.51073	1.37918	0_sample_peak_816	Promoter (2-3kb)	2	217802789	217842160	39372	2	7145	ENST00000446688.5	2122	ENSG00000079308	TNS1	tensin 1
chr2	217901609	217901925	317	318	217901769	11	4.99959	3.48662	1.37918	0_sample_peak_817	Promoter (<=1kb)	2	217895041	217902009	6969	2	7145	ENST00000439083.5	84	ENSG00000079308	TNS1	tensin 1
chr2	217913336	217913649	314	315	217913419	11	5.04097	3.51073	1.37918	0_sample_peak_818	Intron (ENST00000646520.1/7145, intron 4 of 32)	2	217803866	217920209	116344	2	7145	ENST00000419504.5	6560	ENSG00000079308	TNS1	tensin 1
chr2	218066302	218066633	332	333	218066485	12	4.84684	3.28012	1.35321	0_sample_peak_819	Promoter (2-3kb)	2	218068986	218070623	1638	1	285180	ENST00000480164.5	-2353	ENSG00000188282	RUFY4	RUN and FYVE domain containing 4
chr2	218071784	218072113	330	331	218071947	14	7.34419	4.38841	2.69213	0_sample_peak_820	Promoter (<=1kb)	2	218072871	218075720	2850	1	285180	ENST00000463872.1	-758	ENSG00000188282	RUFY4	RUN and FYVE domain containing 4
chr2	218885796	218886080	285	286	218885982	13	5.62766	3.58606	1.72913	0_sample_peak_821	Promoter (1-2kb)	2	218883850	218890099	6250	1	80326	ENST00000483911.1	1946	ENSG00000135925	WNT10A	Wnt family member 10A
chr2	218999507	219000210	704	705	218999892	13	6.54657	4.09585	2.18438	0_sample_peak_822	Promoter (1-2kb)	2	219001645	219001708	64	2	494324	ENST00000362103.4	1498	ENSG00000198973	MIR375	microRNA 375
chr2	219018682	219019158	477	478	219018684	12	4.84684	3.28012	1.35321	0_sample_peak_823	Promoter (<=1kb)	2	219018256	219019704	1449	2	255101	ENST00000413871.1	546	ENSG00000181378	CFAP65	cilia and flagella associated protein 65
chr2	219466280	219466756	477	478	219466721	13	6.54657	4.09585	2.18438	0_sample_peak_824	3' UTR	2	219461385	219466862	5478	1	10290	ENST00000396689.2	4895	ENSG00000072195	SPEG	striated muscle enriched protein kinase
chr2	219537704	219538232	529	530	219538108	13	6.54657	4.09585	2.18438	0_sample_peak_825	3' UTR	2	219538948	219543097	4150	2	79586	ENST00000535926.2	4865	ENSG00000123989	CHPF	chondroitin polymerizing factor
chr2	230878917	230879219	303	304	230879037	14	6.75821	4.06433	2.33547	0_sample_peak_826	3' UTR	2	230873231	230876967	3737	1	81618	ENST00000492029.1	5686	ENSG00000135916	ITM2C	integral membrane protein 2C
chr2	232483718	232484101	384	385	232483839	11	4.83283	3.38988	1.35321	0_sample_peak_827	Promoter (1-2kb)	2	232479827	232482458	2632	2	9427	ENST00000411860.5	-1260	ENSG00000171551	ECEL1	endothelin converting enzyme like 1
chr2	232484782	232485230	449	450	232484877	11	4.95859	3.46276	1.37918	0_sample_peak_828	Promoter (1-2kb)	2	232480153	232486653	6501	2	9427	ENST00000409941.1	1423	ENSG00000171551	ECEL1	endothelin converting enzyme like 1
chr2	233795606	233795899	294	295	233795779	13	6.54657	4.09585	2.18438	0_sample_peak_829	Promoter (<=1kb)	2	233796288	233802468	6181	1	339766	ENST00000477506.2	-389	ENSG00000185038	MROH2A	maestro heat like repeat family member 2A
chr2	236221269	236221848	580	581	236221722	13	6.29645	3.95486	2.06987	0_sample_peak_830	Intron (ENST00000415226.1/ENST00000415226.1, intron 1 of 3)	2	236196058	236214601	18544	2	401036	ENST00000447030.1	-6668	ENSG00000182177	ASB18	ankyrin repeat and SOCS box containing 18
chr2	236748861	236749174	314	315	236749006	13	6.54657	4.09585	2.18438	0_sample_peak_831	Intron (ENST00000455068.1/ENST00000455068.1, intron 2 of 2)	2	236569641	236582358	12718	1	57007	ENST00000272928.3	179220	ENSG00000144476	ACKR3	atypical chemokine receptor 3
chr2	236846160	236846473	314	315	236846267	14	6.23916	3.78475	2.04258	0_sample_peak_832	Distal Intergenic	2	237048599	237056167	7569	2	93463	ENST00000244820.2	209694	ENSG00000124835	LOC93463	uncharacterized LOC93463
chr2	236955140	236955499	360	361	236955259	11	4.99959	3.48662	1.37918	0_sample_peak_833	Distal Intergenic	2	237048599	237056167	7569	2	93463	ENST00000244820.2	100668	ENSG00000124835	LOC93463	uncharacterized LOC93463
chr2	238123979	238124293	315	316	238124219	12	4.9191	3.31984	1.37918	0_sample_peak_834	Intron (ENST00000343063.7/339768, intron 5 of 8)	2	238127390	238133287	5898	1	339768	ENST00000409506.1	-3097	ENSG00000144488	ESPNL	espin like
chr2	238775012	238775320	309	310	238775109	13	6.49688	4.06772	2.18438	0_sample_peak_835	Distal Intergenic	2	238848032	238887252	39221	1	117581	ENST00000448943.2	-72712	ENSG00000233608	TWIST2	twist family bHLH transcription factor 2
chr2	239728474	239728876	403	404	239728735	14	7.34419	4.38841	2.69213	0_sample_peak_836	Distal Intergenic	2	239762860	239802883	40024	1	150935	ENST00000407524.1	-33984	NA	LOC150935	uncharacterized LOC150935
chr2	239768395	239768765	371	372	239768479	12	5.77815	3.80329	1.75206	0_sample_peak_837	Intron (ENST00000407524.1/150935, intron 1 of 2)	2	239762860	239802883	40024	1	150935	ENST00000407524.1	5535	NA	LOC150935	uncharacterized LOC150935
chr2	240359231	240359685	455	456	240359307	12	5.53363	3.66361	1.68657	0_sample_peak_838	Distal Intergenic	2	240435671	240468078	32408	1	2817	ENST00000264039.6	-75986	ENSG00000063660	GPC1	glypican 1
chr2	240367322	240367854	533	534	240367611	12	5.77815	3.80329	1.75206	0_sample_peak_839	Distal Intergenic	2	240435671	240468078	32408	1	2817	ENST00000264039.6	-67817	ENSG00000063660	GPC1	glypican 1
chr2	240458196	240458510	315	316	240458299	14	7.02929	4.21317	2.50495	0_sample_peak_840	Promoter (<=1kb)	2	240458187	240466358	8172	1	2817	ENST00000495100.1	9	ENSG00000063660	GPC1	glypican 1
chr2	240994186	240994622	437	438	240994311	12	5.10637	3.42346	1.42638	0_sample_peak_841	Distal Intergenic	2	240998838	241073986	75149	1	25992	ENST00000401884.5	-4216	ENSG00000162804	SNED1	sushi, nidogen and EGF like domains 1
chr2	241201493	241201784	292	293	241201569	12	4.84684	3.28012	1.35321	0_sample_peak_842	Promoter (2-3kb)	2	241199097	241200178	1082	1	50636	ENST00000475532.1	2396	ENSG00000146205	ANO7	anoctamin 7
chr2	241811337	241811958	622	623	241811778	14	7.34419	4.38841	2.69213	0_sample_peak_843	Promoter (<=1kb)	2	241811390	241814523	3134	1	129807	ENST00000435934.1	0	ENSG00000204099	NEU4	neuraminidase 4
chr2	241977108	241977409	302	303	241977238	16	8.48274	4.68141	3.52886	0_sample_peak_844	Exon (ENST00000429456.1/102723927, exon 6 of 6)	2	241972038	241974529	2492	1	102723927	ENST00000451070.1	5070	ENSG00000237940	LINC01238	long intergenic non-protein coding RNA 1238
chr20	985281	985634	354	355	985406	13	6.35081	3.98537	2.10473	0_sample_peak_845	Intron (ENST00000217260.8/343637, intron 1 of 4)	20	958452	1002261	43810	2	343637	ENST00000217260.8	16627	ENSG00000101282	RSPO4	R-spondin 4
chr20	1051872	1052588	717	718	1052114	13	6.54657	4.09585	2.18438	0_sample_peak_846	Distal Intergenic	20	960254	1002264	42011	2	343637	ENST00000400634.2	-49608	ENSG00000101282	RSPO4	R-spondin 4
chr20	3670447	3670774	328	329	3670748	12	5.36506	3.56826	1.60109	0_sample_peak_847	Promoter (<=1kb)	20	3667970	3670625	2656	2	80332	ENST00000483362.1	0	ENSG00000149451	ADAM33	ADAM metallopeptidase domain 33
chr20	3704890	3705264	375	376	3705087	20	9.97439	4.78362	4.72308	0_sample_peak_848	Promoter (1-2kb)	20	3686970	3707128	20159	2	6614	ENST00000344754.5	1864	ENSG00000088827	SIGLEC1	sialic acid binding Ig like lectin 1
chr20	17929510	17929804	295	296	17929589	11	4.76063	3.34824	1.32726	0_sample_peak_849	Distal Intergenic	20	17941600	17943622	2023	2	27131	ENST00000484809.1	13818	ENSG00000089006	SNX5	sorting nexin 5
chr20	24669165	24669608	444	445	24669402	18	10.7937	5.55866	5.42552	0_sample_peak_850	Distal Intergenic	20	24584902	24597153	12252	1	79953	ENST00000482637.1	84263	ENSG00000101463	SYNDIG1	synapse differentiation inducing 1
chr20	24806830	24807177	348	349	24806960	14	6.0313	3.67485	1.93018	0_sample_peak_851	Distal Intergenic	20	24949230	24959928	10699	1	8530	ENST00000480798.1	-142053	ENSG00000077984	CST7	cystatin F
chr20	28236259	28236604	346	347	28236395	19	11.714	5.85122	6.22681	0_sample_peak_852	Distal Intergenic	20	28580709	28602664	21956	2	100289097	ENST00000358464.9	366060	ENSG00000282826	FRG1CP	FSHD region gene 1 family member C, pseudogene
chr20	29301164	29301591	428	429	29301440	22	7.5952	3.51293	2.88527	0_sample_peak_853	Distal Intergenic	20	29415264	29416911	1648	2	647476	ENST00000634243.1	115320	NA	FRG2EP	FSHD region gene 2 family member E, pseudogene
chr20	29560956	29561269	314	315	29561089	11	5.04097	3.51073	1.37918	0_sample_peak_854	Distal Intergenic	20	29480147	29497179	17033	2	102723390	ENST00000634469.1	-63777	NA	FRG1EP	FSHD region gene 1 family member E, pseudogene
chr20	30735159	30735475	317	318	30735338	32	9.35589	3.33677	4.21141	0_sample_peak_855	Distal Intergenic	20	30403123	30403384	262	2	140678	ENST00000418346.1	-331775	NA	MLLT10P1	MLLT10 pseudogene 1
chr20	31819934	31820358	425	426	31820192	22	5.67223	2.80607	1.75206	0_sample_peak_856	Promoter (<=1kb)	20	31819373	31834689	15317	1	85366	ENST00000375985.4	561	ENSG00000101306	MYLK2	myosin light chain kinase 2
chr20	31863173	31863488	316	317	31863386	19	6.68457	3.42697	2.2866	0_sample_peak_857	Intron (ENST00000278979.7/128853, intron 5 of 9)	20	31861067	31869998	8932	2	128853	ENST00000398083.5	6510	ENSG00000149599	DUSP15	dual specificity phosphatase 15
chr20	32451453	32451747	295	296	32451547	17	4.77203	2.78965	1.3374	0_sample_peak_858	Exon (ENST00000442179.1/ENST00000442179.1, exon 3 of 4)	20	32432359	32434636	2278	1	171023	ENST00000644168.1	19094	ENSG00000171456	ASXL1	ASXL transcriptional regulator 1
chr20	32561241	32561548	308	309	32561426	13	5.5877	3.56442	1.70652	0_sample_peak_859	Intron (ENST00000413983.1/ENST00000413983.1, intron 1 of 2)	20	32564992	32608890	43899	1	149950	ENST00000375671.7	-3444	ENSG00000204393	NOL4L-DT	NOL4L divergent transcript
chr20	32629160	32629448	289	290	32629293	15	8.16923	4.68098	3.28673	0_sample_peak_860	Downstream (2-3kb)	20	32650390	32651759	1370	2	284805	ENST00000360785.5	22311	ENSG00000198547	C20orf203	chromosome 20 open reading frame 203
chr20	33275592	33276124	533	534	33275676	11	5.04097	3.51073	1.37918	0_sample_peak_861	Promoter (2-3kb)	20	33273480	33291033	17554	1	92747	ENST00000423645.5	2112	ENSG00000125999	BPIFB1	BPI fold containing family B member 1
chr20	35003738	35004024	287	288	35003845	12	5.77815	3.80329	1.75206	0_sample_peak_862	Promoter (2-3kb)	20	35001245	35002437	1193	1	57644	ENST00000456649.1	2493	ENSG00000078814	MYH7B	myosin heavy chain 7B
chr20	36320593	36320917	325	326	36320829	14	7.07302	4.23735	2.52768	0_sample_peak_863	Intron (ENST00000373913.7/22839, intron 1 of 12)	20	36306381	36528633	222253	1	22839	ENST00000339266.9	14212	ENSG00000080845	DLGAP4	DLG associated protein 4
chr20	38212658	38212959	302	303	38212753	12	5.75538	3.79022	1.75206	0_sample_peak_864	3' UTR	20	38212476	38218105	5630	2	85449	ENST00000487506.1	5146	ENSG00000149633	KIAA1755	KIAA1755
chr20	38677997	38678293	297	298	38678179	14	7.34419	4.38841	2.69213	0_sample_peak_865	Distal Intergenic	20	38647063	38651035	3973	1	343578	ENST00000414158.1	30934	ENSG00000124143	ARHGAP40	Rho GTPase activating protein 40
chr20	38863994	38864482	489	490	38864434	12	5.71	3.7642	1.75206	0_sample_peak_866	Intron (ENST00000299824.5/26051, intron 2 of 10)	20	38838448	38895698	57251	1	26051	ENST00000463749.1	25546	ENSG00000101445	PPP1R16B	protein phosphatase 1 regulatory subunit 16B
chr20	39089842	39090210	369	370	39089915	11	4.91808	3.43924	1.37918	0_sample_peak_867	Distal Intergenic	20	39030360	39038636	8277	1	60625	ENST00000482619.1	59482	ENSG00000101452	DHX35	DEAH-box helicase 35
chr20	44336031	44336437	407	408	44336047	12	5.0872	3.41281	1.41219	0_sample_peak_868	Promoter (<=1kb)	20	44336986	44351235	14250	1	140902	ENST00000217043.2	-549	ENSG00000101074	R3HDML	R3H domain containing like
chr20	46044226	46044511	286	287	46044319	11	4.77992	3.35935	1.34206	0_sample_peak_869	Promoter (<=1kb)	20	46044761	46045929	1169	1	57468	ENST00000626144.1	-250	ENSG00000124140	SLC12A5	solute carrier family 12 member 5
chr20	48224859	48225140	282	283	48224993	16	8.42617	4.65105	3.48145	0_sample_peak_870	Distal Intergenic	20	48359950	48370629	10680	1	284749	ENST00000416742.5	-134810	ENSG00000235621	LINC00494	long intergenic non-protein coding RNA 494
chr20	55864237	55864712	476	477	55864520	25	17.6449	7.60659	11.6454	0_sample_peak_871	Distal Intergenic	20	55997440	56005472	8033	2	140689	ENST00000064571.2	140760	ENSG00000054803	CBLN4	cerebellin 4 precursor
chr20	57093136	57093429	294	295	57093325	14	7.23695	4.32846	2.65015	0_sample_peak_872	Distal Intergenic	20	57170917	57173589	2673	2	655	ENST00000476877.1	80160	ENSG00000101144	BMP7	bone morphogenetic protein 7
chr20	59193949	59194550	602	603	59194082	13	5.52851	3.53244	1.68657	0_sample_peak_873	Promoter (2-3kb)	20	59191020	59259110	68091	1	128611	ENST00000371030.3	2929	ENSG00000124203	ZNF831	zinc finger protein 831
chr20	61372337	61372760	424	425	61372434	14	6.23916	3.78475	2.04258	0_sample_peak_874	Intron (ENST00000614565.4/1002, intron 2 of 15)	20	61252426	61940617	688192	1	1002	ENST00000614565.4	119911	ENSG00000179242	CDH4	cadherin 4
chr20	61789330	61789757	428	429	61789599	13	6.39895	4.01244	2.13651	0_sample_peak_875	Intron (ENST00000614565.4/1002, intron 4 of 15)	20	61717506	61719748	2243	2	100128310	ENST00000317652.1	-69582	ENSG00000179253	LOC100128310	uncharacterized LOC100128310
chr20	61905589	61906053	465	466	61905869	14	7.05475	4.22724	2.52335	0_sample_peak_876	Intron (ENST00000614565.4/1002, intron 8 of 15)	20	61953546	61953662	117	2	100302168	ENST00000408490.1	47609	ENSG00000284193	MIR1257	microRNA 1257
chr20	62234115	62234645	531	532	62234224	15	6.97706	4.03707	2.46591	0_sample_peak_877	Promoter (<=1kb)	20	62234978	62260011	25034	1	9885	ENST00000618509.4	-333	ENSG00000130703	OSBPL2	oxysterol binding protein like 2
chr20	63288327	63288644	318	319	63288619	13	5.91908	3.74526	1.85517	0_sample_peak_878	Promoter (1-2kb)	20	63286808	63286866	59	1	100422945	ENST00000582203.1	1519	ENSG00000266104	MIR4326	microRNA 4326
chr20	63349198	63349797	600	601	63349334	14	6.45743	3.90144	2.17696	0_sample_peak_879	3' UTR	20	63350977	63354566	3590	2	1137	ENST00000637243.1	4769	ENSG00000101204	CHRNA4	cholinergic receptor nicotinic alpha 4 subunit
chr20	63398276	63398753	478	479	63398472	12	5.77815	3.80329	1.75206	0_sample_peak_880	Downstream (1-2kb)	20	63407320	63408012	693	2	3785	ENST00000637338.1	9259	ENSG00000075043	KCNQ2	potassium voltage-gated channel subfamily Q member 2
chr20	64167766	64168159	394	395	64167863	14	7.07302	4.23735	2.52768	0_sample_peak_881	Intron (ENST00000644172.1/4661, intron 1 of 1)	20	64164612	64191884	27273	1	4661	ENST00000610671.1	3154	ENSG00000196132	MYT1	myelin transcription factor 1
chr22	12174178	12174591	414	415	12174538	67	14.1044	2.9015	8.39396	0_sample_peak_882	Distal Intergenic	22	10939388	10961338	21951	2	102723780	ENST00000635667.1	-1212840	NA	FRG1FP	FSHD region gene 1 family member F, pseudogene
chr22	19743980	19744263	284	285	19743982	13	4.88552	3.19154	1.37016	0_sample_peak_883	Distal Intergenic	22	19756703	19767334	10632	1	6899	ENST00000332710.8	-12440	ENSG00000184058	TBX1	T-box 1
chr22	21028755	21029211	457	458	21029097	13	6.54657	4.09585	2.18438	0_sample_peak_884	3' UTR	22	21028718	21032549	3832	2	6545	ENST00000403586.5	3338	ENSG00000099960	SLC7A4	solute carrier family 7 member 4
chr22	21446984	21447383	400	401	21447062	13	6.54657	4.09585	2.18438	0_sample_peak_885	3' UTR	22	21442460	21451463	9004	1	23119	ENST00000443632.2	4524	ENSG00000169635	HIC2	HIC ZBTB transcriptional repressor 2
chr22	29338285	29338752	468	469	29338363	12	5.77815	3.80329	1.75206	0_sample_peak_886	Promoter (2-3kb)	22	29331457	29340837	9381	2	162	ENST00000472057.1	2085	ENSG00000100280	AP1B1	adaptor related protein complex 1 subunit beta 1
chr22	37071557	37071845	289	290	37071689	13	6.54657	4.09585	2.18438	0_sample_peak_887	Intron (ENST00000346753.8/164656, intron 13 of 17)	22	37082850	37084825	1976	2	164656	ENST00000429068.1	12980	ENSG00000187045	TMPRSS6	transmembrane serine protease 6
chr22	41909184	41909506	323	324	41909280	11	4.83283	3.38988	1.35321	0_sample_peak_888	Downstream (<1kb)	22	41911293	41914566	3274	2	440829	ENST00000457093.1	5060	ENSG00000234965	SHISA8	shisa family member 8
chr22	49062378	49062804	427	428	49062512	11	5.04097	3.51073	1.37918	0_sample_peak_889	Distal Intergenic	22	48866770	48898386	31617	1	100128946	ENST00000380981.3	195608	ENSG00000205632	LINC01310	long intergenic non-protein coding RNA 1310
chr3	13603559	13603956	398	399	13603651	11	5.04097	3.51073	1.37918	0_sample_peak_890	Intron (ENST00000404922.7/2199, intron 2 of 17)	3	13613898	13618993	5096	1	2199	ENST00000477845.1	-9942	ENSG00000163520	FBLN2	fibulin 2
chr3	113284887	113285203	317	318	113284991	15	7.2128	4.16153	2.63161	0_sample_peak_891	Promoter (<=1kb)	3	113284560	113286906	2347	1	91653	ENST00000473008.1	327	ENSG00000144857	BOC	BOC cell adhesion associated, oncogene regulated
chr3	122992337	122992715	379	380	122992435	11	4.79931	3.37054	1.35321	0_sample_peak_892	Promoter (<=1kb)	3	122909210	122993238	84029	2	54437	ENST00000650207.1	523	ENSG00000082684	SEMA5B	semaphorin 5B
chr3	123323518	123323819	302	303	123323695	13	4.98136	3.2416	1.37918	0_sample_peak_893	Intron (ENST00000462833.5/111, intron 8 of 20)	3	123300251	123318152	17902	2	111	ENST00000468683.1	-5366	ENSG00000173175	ADCY5	adenylate cyclase 5
chr3	123392386	123392672	287	288	123392524	13	5.52851	3.53244	1.68657	0_sample_peak_894	Intron (ENST00000462833.5/111, intron 1 of 20)	3	123332595	123404283	71689	2	111	ENST00000476455.1	11611	ENSG00000173175	ADCY5	adenylate cyclase 5
chr3	123479999	123480578	580	581	123480394	18	8.14563	4.2032	3.28673	0_sample_peak_895	Distal Intergenic	3	123499291	123500693	1403	2	201562	ENST00000493515.1	20115	ENSG00000206527	HACD2	3-hydroxyacyl-CoA dehydratase 2
chr3	126152779	126153271	493	494	126152793	16	5.62168	3.24846	1.72568	0_sample_peak_896	3' UTR	3	126128390	126156683	28294	2	10840	ENST00000476245.5	3412	ENSG00000144908	ALDH1L1	aldehyde dehydrogenase 1 family member L1
chr3	126311227	126311537	311	312	126311453	16	7.49918	4.16483	2.81059	0_sample_peak_897	Distal Intergenic	3	126352675	126354285	1611	2	28999	ENST00000509675.1	42748	ENSG00000163884	KLF15	Kruppel like factor 15
chr3	126391541	126391869	329	330	126391677	15	7.1887	4.14874	2.61484	0_sample_peak_898	Promoter (2-3kb)	3	126393033	126394397	1365	2	100506907	ENST00000511287.5	2528	ENSG00000249833	CCDC37-DT	CCDC37 divergent transcript
chr3	126483418	126483814	397	398	126483731	16	8.12523	4.49085	3.27647	0_sample_peak_899	Exon (ENST00000290868.6/131669, exon 19 of 20)	3	126437601	126475919	38319	2	79364	ENST00000389709.7	-7499	ENSG00000070476	ZXDC	ZXD family zinc finger C
chr3	126519479	126519818	340	341	126519663	14	4.96383	3.12957	1.37918	0_sample_peak_900	Promoter (1-2kb)	3	126481281	126517773	36493	2	131669	ENST00000290868.6	-1706	ENSG00000159650	UROC1	urocanate hydratase 1
chr3	127021061	127021427	367	368	127021159	13	5.31877	3.41993	1.57197	0_sample_peak_901	Intron (ENST00000393409.2/5361, intron 20 of 30)	3	127026385	127035579	9195	1	5361	ENST00000503234.5	-4958	ENSG00000114554	PLXNA1	plexin A1
chr3	127090377	127090818	442	443	127090490	13	5.26347	3.39048	1.53411	0_sample_peak_902	Distal Intergenic	3	127031855	127033986	2132	1	5361	ENST00000505278.1	58522	ENSG00000114554	PLXNA1	plexin A1
chr3	127264291	127264634	344	345	127264374	14	5.79449	3.55111	1.76399	0_sample_peak_903	Distal Intergenic	3	127283784	127288046	4263	2	100419008	ENST00000465482.2	23412	ENSG00000239620	PRR20G	proline rich 20G
chr3	127410943	127411310	368	369	127411026	17	8.21995	4.38436	3.32861	0_sample_peak_904	Distal Intergenic	3	127322307	127390670	68364	2	101927123	ENST00000488425.1	-20273	ENSG00000244215	LINC02016	long intergenic non-protein coding RNA 2016
chr3	127483887	127484701	815	816	127484337	20	9.08195	4.36598	3.98081	0_sample_peak_905	Intron (ENST00000461398.3/101927149, intron 7 of 7)	3	127499105	127499743	639	2	101927149	ENST00000634757.1	15042	ENSG00000239921	LINC01471	long intergenic non-protein coding RNA 1471
chr3	127991003	127991412	410	411	127991090	14	6.01105	3.66421	1.919	0_sample_peak_906	Intron (ENST00000648300.1/11343, intron 2 of 12)	3	128051641	128069839	18199	1	29927	ENST00000464451.5	-60229	ENSG00000058262	SEC61A1	SEC61 translocon alpha 1 subunit
chr3	128396900	128397362	463	464	128397019	17	6.25691	3.43955	2.0508	0_sample_peak_907	Intron (ENST00000254730.10/60678, intron 6 of 6)	3	128336904	128341788	4885	1	60678	ENST00000483569.1	59996	ENSG00000132394	EEFSEC	eukaryotic elongation factor, selenocysteine-tRNA specific
chr3	128413702	128414265	564	565	128413963	13	4.75082	3.12165	1.32061	0_sample_peak_908	Distal Intergenic	3	128463594	128472317	8724	1	285224	ENST00000471626.1	-49329	ENSG00000242049	DNAJB8-AS1	DNAJB8 antisense RNA 1
chr3	128524335	128524688	354	355	128524419	16	6.2284	3.53436	2.04258	0_sample_peak_909	Distal Intergenic	3	128479427	128493185	13759	2	2624	ENST00000341105.6	-31150	ENSG00000179348	GATA2	GATA binding protein 2
chr3	128843022	128843316	295	296	128843100	15	5.63043	3.35481	1.7317	0_sample_peak_910	Distal Intergenic	3	128861546	128865604	4059	2	653712	ENST00000480931.1	22288	ENSG00000231305	LOC653712	intraflagellar transport 122 homolog (Chlamydomonas) pseudogene
chr3	129356080	129356483	404	405	129356153	13	4.98136	3.2416	1.37918	0_sample_peak_911	Distal Intergenic	3	129318236	129324569	6334	1	339942	ENST00000502789.2	37844	NA	H1FX-AS1	H1FX antisense RNA 1
chr3	129519901	129520250	350	351	129520000	15	5.75169	3.4142	1.75206	0_sample_peak_912	3' UTR	3	129512381	129514820	2440	1	55764	ENST00000504444.1	7520	ENSG00000163913	IFT122	intraflagellar transport 122
chr3	133426384	133426694	311	312	133426682	13	5.52851	3.53244	1.68657	0_sample_peak_913	Intron (ENST00000302334.2/8419, intron 1 of 6)	3	133449066	133472515	23450	1	8419	ENST00000511434.1	-22372	ENSG00000170819	BFSP2	beaded filament structural protein 2
chr3	135556723	135557121	399	400	135556862	11	4.83283	3.38988	1.35321	0_sample_peak_914	Distal Intergenic	3	135965673	136147891	182219	1	5523	ENST00000264977.7	-408552	ENSG00000073711	PPP2R3A	protein phosphatase 2 regulatory subunit B''alpha
chr3	138065504	138065803	300	301	138065626	13	4.84786	3.17195	1.35358	0_sample_peak_915	Promoter (1-2kb)	3	138064403	138067640	3238	2	199221	ENST00000486487.1	1837	ENSG00000158163	DZIP1L	DAZ interacting zinc finger protein 1 like
chr3	150828855	150829213	359	360	150828933	18	8.41063	4.33138	3.46893	0_sample_peak_916	Distal Intergenic	3	150852484	151080726	228243	1	116933	ENST00000476886.5	-23271	NA	CLRN1-AS1	CLRN1 antisense RNA 1
chr3	184232950	184233408	459	460	184233158	19	8.85576	4.40134	3.82306	0_sample_peak_917	Promoter (<=1kb)	3	184233416	184242283	8868	1	90113	ENST00000273794.5	-8	ENSG00000145198	VWA5B2	von Willebrand factor A domain containing 5B2
chr3	184238452	184238747	296	297	184238602	15	6.27347	3.67443	2.06452	0_sample_peak_918	Promoter (1-2kb)	3	184240427	184241404	978	1	90113	ENST00000493493.1	-1680	ENSG00000145198	VWA5B2	von Willebrand factor A domain containing 5B2
chr3	184582784	184583203	420	421	184583008	12	4.77602	3.24134	1.34007	0_sample_peak_919	Distal Intergenic	3	184579748	184580700	953	1	2049	ENST00000473079.1	3036	ENSG00000182580	EPHB3	EPH receptor B3
chr3	184597297	184597807	511	512	184597414	19	10.5094	5.218	5.18113	0_sample_peak_920	Distal Intergenic	3	184579748	184580700	953	1	2049	ENST00000473079.1	17549	ENSG00000182580	EPHB3	EPH receptor B3
chr3	195077054	195077396	343	344	195077303	14	5.34054	3.31832	1.5843	0_sample_peak_921	Intron (ENST00000310380.10/152002, intron 3 of 3)	3	195069593	195087372	17780	2	152002	ENST00000460582.1	9976	ENSG00000173950	XXYLT1	xyloside xylosyltransferase 1
chr3	195763111	195763642	532	533	195763553	15	6.8634	3.97759	2.41309	0_sample_peak_922	3' UTR	3	195766662	195769688	3027	2	4585	ENST00000486425.1	6046	ENSG00000145113	MUC4	mucin 4, cell surface associated
chr3	195866730	195867018	289	290	195866864	15	6.70875	3.89721	2.30418	0_sample_peak_923	Promoter (2-3kb)	3	195863365	195869690	6326	2	10188	ENST00000420716.2	2672	ENSG00000061938	TNK2	tyrosine kinase non receptor 2
chr3	195872593	195872958	366	367	195872669	16	6.2284	3.53436	2.04258	0_sample_peak_924	Promoter (<=1kb)	3	195870173	195872806	2634	2	10188	ENST00000468680.1	0	ENSG00000061938	TNK2	tyrosine kinase non receptor 2
chr3	197015324	197015606	283	284	197015401	15	4.88235	2.99725	1.37016	0_sample_peak_925	Exon (ENST00000296350.9/4241, exon 9 of 16)	3	197021294	197023095	1802	2	4241	ENST00000489445.1	7489	ENSG00000163975	MELTF	melanotransferrin
chr4	8169852	8170207	356	357	8169935	11	4.83283	3.38988	1.35321	0_sample_peak_926	Distal Intergenic	4	8106494	8158832	52339	2	84448	ENST00000502800.1	-11020	ENSG00000163995	ABLIM2	actin binding LIM protein family member 2
chr4	11795143	11795423	281	282	11795279	15	8.16923	4.68098	3.28673	0_sample_peak_927	Intron (ENST00000510095.5/ENST00000510095.5, intron 3 of 3)	4	11740948	11769468	28521	2	105374484	ENST00000506195.1	-25675	ENSG00000248300	LINC02360	long intergenic non-protein coding RNA 2360
chr4	96872572	96872911	340	341	96872735	22	12.7918	5.80329	7.19397	0_sample_peak_928	Distal Intergenic	4	97366926	97490164	123239	1	101410545	ENST00000508933.1	-494015	ENSG00000251620	STPG2-AS1	STPG2 antisense RNA 1
chr4	160061363	160061904	542	543	160061439	11	4.83283	3.38988	1.35321	0_sample_peak_929	Distal Intergenic	4	159666503	159777784	111282	2	109729132	ENST00000513718.1	-283579	ENSG00000250488	LINC02233	long intergenic non-protein coding RNA 2233
chr5	172504	173135	632	633	172639	16	6.2284	3.53436	2.04258	0_sample_peak_930	Exon (ENST00000637938.1/153478, exon 17 of 20)	5	169053	182589	13537	1	153478	ENST00000504041.1	3451	ENSG00000153404	PLEKHG4B	pleckstrin homology and RhoGEF domain containing G4B
chr5	527626	527968	343	344	527782	13	5.6478	3.59698	1.7388	0_sample_peak_931	Distal Intergenic	5	473310	524332	51023	2	6550	ENST00000264938.7	-3294	ENSG00000066230	SLC9A3	solute carrier family 9 member A3
chr5	1218664	1218997	334	335	1218848	13	5.20896	3.36153	1.49674	0_sample_peak_932	3' UTR	5	1225355	1246189	20835	1	348932	ENST00000324642.3	-6358	ENSG00000164363	SLC6A18	solute carrier family 6 member 18
chr5	1732419	1732780	362	363	1732570	16	6.2284	3.53436	2.04258	0_sample_peak_933	Distal Intergenic	5	1708785	1708868	84	2	100422966	ENST00000578298.1	-23551	ENSG00000263746	MIR4277	microRNA 4277
chr5	3439119	3439534	416	417	3439256	12	5.54905	3.67237	1.68657	0_sample_peak_934	Intron (ENST00000505443.1/285577, intron 2 of 4)	5	3452816	3461660	8845	1	105374624	ENST00000512521.1	-13282	ENSG00000249830	LINC02162	long intergenic non-protein coding RNA 2162
chr5	49643723	49644110	388	389	49643851	60	15.4947	3.32311	9.6826	0_sample_peak_935	Distal Intergenic	5	50398027	50411998	13972	2	133418	ENST00000505896.5	767888	ENSG00000170571	EMB	embigin
chr5	67163583	67163880	298	299	67163763	14	7.34419	4.38841	2.69213	0_sample_peak_936	Exon (ENST00000403625.6/375449, exon 29 of 29)	5	67142434	67167283	24850	1	375449	ENST00000443808.1	21149	ENSG00000069020	MAST4	microtubule associated serine/threonine kinase family member 4
chr5	109623859	109624193	335	336	109624071	22	8.97659	4.06607	3.91942	0_sample_peak_937	Distal Intergenic	5	109689366	109867178	177813	1	4124	ENST00000261483.4	-65173	ENSG00000112893	MAN2A1	mannosidase alpha class 2A member 1
chr5	111611646	111612127	482	483	111611749	11	4.83283	3.38988	1.35321	0_sample_peak_938	Intron (ENST00000500779.2/100505678, intron 1 of 6)	5	111500147	111512590	12444	2	134429	ENST00000502322.5	-99056	ENSG00000164211	STARD4	StAR related lipid transfer domain containing 4
chr5	132207916	132208196	281	282	132208014	14	6.23916	3.78475	2.04258	0_sample_peak_939	Intron (ENST00000401867.5/8974, intron 8 of 15)	5	132217849	132217918	70	2	102465498	ENST00000636015.1	9722	ENSG00000283678	MIR6830	microRNA 6830
chr5	133764399	133764728	330	331	133764492	11	5.04097	3.51073	1.37918	0_sample_peak_940	Distal Intergenic	5	133913677	133917269	3593	1	105664404	ENST00000513561.1	-148949	ENSG00000249073	WSPAR	WNT signaling pathway activating non-coding RNA
chr5	141749798	141750207	410	411	141750134	12	5.77815	3.80329	1.75206	0_sample_peak_941	Distal Intergenic	5	141653401	141682221	28821	2	64411	ENST00000239440.8	-67577	ENSG00000120318	ARAP3	ArfGAP with RhoGAP domain, ankyrin repeat and PH domain 3
chr5	141861780	141862114	335	336	141861878	11	5.04097	3.51073	1.37918	0_sample_peak_942	Intron (ENST00000287008.7/5097, intron 3 of 4)	5	141862885	141866202	3318	2	5097	ENST00000511044.1	4088	ENSG00000156453	PCDH1	protocadherin 1
chr5	141863620	141864150	531	532	141863769	14	7.34419	4.38841	2.69213	0_sample_peak_943	Promoter (2-3kb)	5	141862885	141866202	3318	2	5097	ENST00000511044.1	2052	ENSG00000156453	PCDH1	protocadherin 1
chr5	143687175	143687494	320	321	143687293	14	7.07302	4.23735	2.52768	0_sample_peak_944	Intron (ENST00000503323.1/ENST00000503323.1, intron 4 of 4)	5	143679860	143679971	112	1	100846991	ENST00000583721.1	7315	ENSG00000266478	MIR5197	microRNA 5197
chr5	150193379	150193704	326	327	150193515	14	7.07302	4.23735	2.52768	0_sample_peak_945	Intron (ENST00000230671.6/6534, intron 1 of 13)	5	150190251	150195204	4954	1	6534	ENST00000513403.1	3128	ENSG00000011083	SLC6A7	solute carrier family 6 member 7
chr5	162553663	162553947	285	286	162553795	32	13.2414	4.53164	7.60025	0_sample_peak_946	Intron (ENST00000644348.1/ENST00000644348.1, intron 8 of 13)	5	162128366	162153787	25422	1	2566	ENST00000638253.1	425297	ENSG00000113327	GABRG2	gamma-aminobutyric acid type A receptor gamma2 subunit
chr5	168161029	168161394	366	367	168161123	14	5.28932	3.29242	1.54852	0_sample_peak_947	Promoter (1-2kb)	5	168162694	168190874	28181	1	57451	ENST00000521126.1	-1300	ENSG00000145934	TENM2	teneurin transmembrane protein 2
chr5	168661052	168661354	303	304	168661254	18	8.75007	4.49807	3.73462	0_sample_peak_948	Intron (ENST00000520041.1/ENST00000520041.1, intron 1 of 2)	5	168683966	168696311	12346	2	6586	ENST00000518092.1	34957	ENSG00000184347	SLIT3	slit guidance ligand 3
chr5	170672541	170672904	364	365	170672886	13	6.35081	3.98537	2.10473	0_sample_peak_949	Intron (ENST00000377360.8/30820, intron 1 of 7)	5	170680953	170736604	55652	1	30820	ENST00000636734.1	-8049	ENSG00000182132	KCNIP1	potassium voltage-gated channel interacting protein 1
chr5	171456519	171456895	377	378	171456816	15	7.51168	4.3214	2.82123	0_sample_peak_950	3' UTR	5	171419656	171457623	37968	1	8817	ENST00000274625.5	36863	ENSG00000156427	FGF18	fibroblast growth factor 18
chr5	171615461	171615846	386	387	171615731	14	5.28932	3.29242	1.54852	0_sample_peak_951	Distal Intergenic	5	171782432	171791136	8705	1	644994	ENST00000640082.1	-166586	ENSG00000185662	SMIM23	small integral membrane protein 23
chr5	173490088	173490368	281	282	173490219	16	7.74063	4.28939	2.98041	0_sample_peak_952	Distal Intergenic	5	173579643	173585068	5426	1	285593	ENST00000517299.1	-89275	ENSG00000253955	LOC285593	uncharacterized LOC285593
chr5	174147535	174147928	394	395	174147737	12	5.28352	3.52242	1.54645	0_sample_peak_953	Intron (ENST00000521585.5/51617, intron 3 of 4)	5	174091205	174108346	17142	1	51617	ENST00000521146.1	56330	ENSG00000170091	NSG2	neuronal vesicle trafficking associated 2
chr5	176697100	176697687	588	589	176697438	21	9.84729	4.57388	4.62538	0_sample_peak_954	Distal Intergenic	5	176743205	176743871	667	1	102577424	ENST00000512115.2	-45518	ENSG00000248859	LINC01574	long intergenic non-protein coding RNA 1574
chr5	176853852	176854171	320	321	176854049	15	6.37342	3.72513	2.12073	0_sample_peak_955	Intron (ENST00000329542.8/90249, intron 1 of 14)	5	176862624	176874400	11777	1	90249	ENST00000513890.1	-8453	ENSG00000113763	UNC5A	unc-5 netrin receptor A
chr5	176868763	176869327	565	566	176868864	18	8.45199	4.35154	3.50299	0_sample_peak_956	3' UTR	5	176862624	176874400	11777	1	90249	ENST00000513890.1	6139	ENSG00000113763	UNC5A	unc-5 netrin receptor A
chr5	176889528	176889837	310	311	176889624	14	5.77534	3.54117	1.75206	0_sample_peak_957	Promoter (<=1kb)	5	176880869	176888647	7779	2	3101	ENST00000506834.5	-881	ENSG00000160883	HK3	hexokinase 3
chr5	178240458	178240766	309	310	178240592	14	6.687	4.02554	2.2866	0_sample_peak_958	Intron (ENST00000390654.7/91522, intron 27 of 28)	5	178208584	178232791	24208	2	85007	ENST00000489262.5	-7667	ENSG00000175309	PHYKPL	5-phosphohydroxy-L-lysine phospho-lyase
chr5	178340476	178340792	317	318	178340745	14	6.39081	3.86568	2.1334	0_sample_peak_959	Intron (ENST00000390654.7/91522, intron 2 of 28)	5	178237620	178306934	69315	2	91522	ENST00000407622.2	-33542	ENSG00000050767	COL23A1	collagen type XXIII alpha 1 chain
chr5	178989494	178990074	581	582	178989999	15	6.90854	4.00117	2.44391	0_sample_peak_960	Promoter (<=1kb)	5	178986443	178988972	2530	2	2916	ENST00000518082.1	-522	ENSG00000113262	GRM6	glutamate metabotropic receptor 6
chr5	179152335	179153307	973	974	179152470	16	6.63493	3.73141	2.25121	0_sample_peak_961a	Intron (ENST00000251582.11/9509, intron 9 of 21)	5	179114289	179122839	8551	2	9509	ENST00000523450.1	-29496	ENSG00000087116	ADAMTS2	ADAM metallopeptidase with thrombospondin type 1 motif 2
chr5	179152335	179153307	973	974	179152878	16	6.92652	3.87545	2.44458	0_sample_peak_961b	Intron (ENST00000251582.11/9509, intron 9 of 21)	5	179114289	179122839	8551	2	9509	ENST00000523450.1	-29496	ENSG00000087116	ADAMTS2	ADAM metallopeptidase with thrombospondin type 1 motif 2
chr5	179254916	179255310	395	396	179255289	16	6.83719	3.83108	2.39413	0_sample_peak_962	Intron (ENST00000251582.11/9509, intron 3 of 21)	5	179110851	179345430	234580	2	9509	ENST00000251582.11	90120	ENSG00000087116	ADAMTS2	ADAM metallopeptidase with thrombospondin type 1 motif 2
chr5	179330744	179331172	429	430	179330834	14	5.39242	3.34463	1.62232	0_sample_peak_963	Intron (ENST00000251582.11/9509, intron 2 of 21)	5	179110851	179345430	234580	2	9509	ENST00000251582.11	14258	ENSG00000087116	ADAMTS2	ADAM metallopeptidase with thrombospondin type 1 motif 2
chr5	179439479	179439839	361	362	179439571	13	4.88552	3.19154	1.37016	0_sample_peak_964	Distal Intergenic	5	179150888	179345430	194543	2	9509	ENST00000274609.5	-94049	ENSG00000087116	ADAMTS2	ADAM metallopeptidase with thrombospondin type 1 motif 2
chr5	180112152	180112632	481	482	180112472	15	6.95411	4.02503	2.4594	0_sample_peak_965	Promoter (2-3kb)	5	180101332	180115400	14069	2	255426	ENST00000519456.1	2768	ENSG00000146090	RASGEF1C	RasGEF domain family member 1C
chr5	180114114	180114436	323	324	180114356	14	6.52507	3.93786	2.18438	0_sample_peak_966	Promoter (<=1kb)	5	180101332	180115400	14069	2	255426	ENST00000519456.1	964	ENSG00000146090	RASGEF1C	RasGEF domain family member 1C
chr5	180626835	180627279	445	446	180627023	16	7.52282	4.17696	2.83089	0_sample_peak_967	Promoter (2-3kb)	5	180607965	180629338	21374	2	2324	ENST00000507059.5	2059	ENSG00000037280	FLT4	fms related tyrosine kinase 4
chr6	16227333	16227663	331	332	16227465	12	5.51214	3.65141	1.68657	0_sample_peak_968	Distal Intergenic	6	16238580	16295549	56970	1	2766	ENST00000259727.4	-10917	ENSG00000137198	GMPR	guanosine monophosphate reductase
chr6	30938285	30938591	307	308	30938375	12	5.57697	3.68825	1.69757	0_sample_peak_969	Promoter (2-3kb)	6	30940972	30954221	13250	1	135656	ENST00000462446.5	-2381	ENSG00000168631	MUCL3	mucin like 3
chr6	31979774	31980238	465	466	31979897	11	5.04097	3.51073	1.37918	0_sample_peak_970	Promoter (<=1kb)	6	31980391	31981446	1056	1	8859	ENST00000490822.1	-153	ENSG00000204344	STK19	serine/threonine kinase 19
chr6	33178206	33179198	993	994	33178364	13	6.35081	3.98537	2.10473	0_sample_peak_971	Promoter (<=1kb)	6	33162695	33177893	15199	2	1302	ENST00000477772.1	-313	ENSG00000204248	COL11A2	collagen type XI alpha 2 chain
chr6	33878213	33878500	288	289	33878491	12	5.4065	3.59163	1.63251	0_sample_peak_972	Intron (ENST00000525912.1/100507584, intron 1 of 1)	6	33891797	33892750	954	2	100507584	ENST00000525746.1	14250	ENSG00000249346	LINC01016	long intergenic non-protein coding RNA 1016
chr6	34515724	34516017	294	295	34515801	12	5.12563	3.43418	1.43838	0_sample_peak_973	Promoter (<=1kb)	6	34514890	34527694	12805	1	29993	ENST00000487760.1	834	ENSG00000124507	PACSIN1	protein kinase C and casein kinase substrate in neurons 1
chr6	34532492	34532966	475	476	34532601	13	5.62766	3.58606	1.72913	0_sample_peak_974	3' UTR	6	34514890	34527694	12805	1	29993	ENST00000487760.1	17602	ENSG00000124507	PACSIN1	protein kinase C and casein kinase substrate in neurons 1
chr6	35382936	35383242	307	308	35383014	11	5.04097	3.51073	1.37918	0_sample_peak_975	Intron (ENST00000360694.7/5467, intron 2 of 7)	6	35342614	35428178	85565	1	5467	ENST00000311565.4	40322	ENSG00000112033	PPARD	peroxisome proliferator activated receptor delta
chr6	38163478	38163970	493	494	38163612	14	7.34419	4.38841	2.69213	0_sample_peak_976	Distal Intergenic	6	38142997	38152995	9999	1	60685	ENST00000463847.1	20481	ENSG00000156639	ZFAND3	zinc finger AN1-type containing 3
chr6	39078051	39078344	294	295	39078187	13	6.54657	4.09585	2.18438	0_sample_peak_977	Exon (ENST00000373256.4/2740, exon 8 of 13)	6	39048798	39087743	38946	1	2740	ENST00000373256.4	29253	ENSG00000112164	GLP1R	glucagon like peptide 1 receptor
chr6	39977779	39978083	305	306	39978002	12	5.77815	3.80329	1.75206	0_sample_peak_978	Intron (ENST00000649703.1/ENST00000649703.1, intron 3 of 4)	6	39905059	39934551	29493	2	4337	ENST00000373188.6	-43228	ENSG00000124615	MOCS1	molybdenum cofactor synthesis 1
chr6	41442592	41442894	303	304	41442744	15	8.16923	4.68098	3.28673	0_sample_peak_979	Distal Intergenic	6	41502444	41519852	17409	1	103106903	ENST00000416951.5	-59550	ENSG00000226917	LINC01276	long intergenic non-protein coding RNA 1276
chr6	41692506	41692847	342	343	41692772	12	5.55524	3.67589	1.69035	0_sample_peak_980	Promoter (1-2kb)	6	41683978	41691476	7499	2	7942	ENST00000343317.10	-1030	ENSG00000112561	TFEB	transcription factor EB
chr6	43850340	43850681	342	343	43850552	15	7.87695	4.51984	3.07932	0_sample_peak_981	Promoter (1-2kb)	6	43847098	43852303	5206	2	285857	ENST00000649831.1	1622	ENSG00000283215	LINC02537	long intergenic non-protein coding RNA 2537
chr6	43888689	43889034	346	347	43888975	13	6.54657	4.09585	2.18438	0_sample_peak_982	Distal Intergenic	6	43844878	43852317	7440	2	285857	ENST00000635943.1	-36372	ENSG00000283215	LINC02537	long intergenic non-protein coding RNA 2537
chr6	47190260	47190619	360	361	47190356	16	5.27305	3.08857	1.53938	0_sample_peak_983	Distal Intergenic	6	47231532	47309905	78374	2	27242	ENST00000296861.2	119286	ENSG00000146072	TNFRSF21	TNF receptor superfamily member 21
chr6	59332629	59333008	380	381	59332815	33	18.946	6.49693	12.8763	0_sample_peak_984	Distal Intergenic	6	57946074	57961501	15428	2	106660612	ENST00000450081.5	-1371128	ENSG00000215190	LINC00680	long intergenic non-protein coding RNA 680
chr6	59550770	59551147	378	379	59550903	26	12.2699	4.90537	6.73014	0_sample_peak_985	Distal Intergenic	6	57946074	57961501	15428	2	106660612	ENST00000450081.5	-1589269	ENSG00000215190	LINC00680	long intergenic non-protein coding RNA 680
chr6	59718050	59718375	326	327	59718232	12	5.77815	3.80329	1.75206	0_sample_peak_986	Distal Intergenic	6	57946074	57961501	15428	2	106660612	ENST00000450081.5	-1756549	ENSG00000215190	LINC00680	long intergenic non-protein coding RNA 680
chr6	108699278	108699828	551	552	108699314	18	6.91491	3.63064	2.44458	0_sample_peak_987	Distal Intergenic	6	108656346	108680751	24406	1	2309	ENST00000540898.1	42932	ENSG00000118689	FOXO3	forkhead box O3
chr6	161200026	161200323	298	299	161200128	11	4.77992	3.35935	1.34206	0_sample_peak_988	Intron (ENST00000366911.9/56895, intron 2 of 7)	6	161149205	161232236	83032	2	56895	ENST00000436279.1	31913	ENSG00000026652	AGPAT4	1-acylglycerol-3-phosphate O-acyltransferase 4
chr6	167500435	167500825	391	392	167500630	15	6.27347	3.67443	2.06452	0_sample_peak_989	Distal Intergenic	6	167377859	167384510	6652	2	6953	ENST00000491085.1	-115925	ENSG00000203690	TCP10	t-complex 10
chr6	168102436	168103040	605	606	168102638	19	10.1721	5.04634	4.88876	0_sample_peak_990a	Promoter (<=1kb)	6	168053166	168101511	48346	2	79981	ENST00000644440.1	-925	ENSG00000153303	FRMD1	FERM domain containing 1
chr6	168102436	168103040	605	606	168102960	13	4.88552	3.19154	1.37016	0_sample_peak_990b	Promoter (<=1kb)	6	168053166	168101511	48346	2	79981	ENST00000644440.1	-925	ENSG00000153303	FRMD1	FERM domain containing 1
chr6	169907370	169907934	565	566	169907667	14	5.53412	3.41687	1.68657	0_sample_peak_991	Distal Intergenic	6	169794244	169799549	5306	2	401288	ENST00000648769.1	-107821	ENSG00000229214	LINC00242	long intergenic non-protein coding RNA 242
chr6	169962446	169962726	281	282	169962579	18	6.91491	3.63064	2.44458	0_sample_peak_992	Distal Intergenic	6	169794244	169799549	5306	2	401288	ENST00000648769.1	-162897	ENSG00000229214	LINC00242	long intergenic non-protein coding RNA 242
chr6	170051896	170052183	288	289	170052020	14	6.05164	3.68555	1.9451	0_sample_peak_993	Distal Intergenic	6	170162517	170163027	511	1	102724511	ENST00000429305.1	-110334	NA	LOC102724511	uncharacterized LOC102724511
chr7	188036	188379	344	345	188174	17	7.43026	3.99245	2.76297	0_sample_peak_994	Intron (ENST00000467050.1/ENST00000467050.1, intron 1 of 2)	7	192969	260745	67777	1	56975	ENST00000313766.5	-4590	ENSG00000177706	FAM20C	FAM20C golgi associated secretory pathway kinase
chr7	258920	259589	670	671	259383	17	5.68352	3.18214	1.75206	0_sample_peak_995	Promoter (2-3kb)	7	256195	257453	1259	1	56975	ENST00000512382.1	2725	ENSG00000177706	FAM20C	FAM20C golgi associated secretory pathway kinase
chr7	381142	381433	292	293	381292	14	6.87945	4.13066	2.42647	0_sample_peak_996	Promoter (1-2kb)	7	379359	382712	3354	1	442497	ENST00000515213.1	1783	ENSG00000249574	LOC442497	uncharacterized LOC442497
chr7	390056	390364	309	310	390276	15	5.57228	3.32646	1.69664	0_sample_peak_997	Distal Intergenic	7	379359	382712	3354	1	442497	ENST00000515213.1	10697	ENSG00000249574	LOC442497	uncharacterized LOC442497
chr7	444641	445034	394	395	444731	12	5.46953	3.62726	1.66938	0_sample_peak_998	Distal Intergenic	7	379359	382712	3354	1	442497	ENST00000515213.1	65282	ENSG00000249574	LOC442497	uncharacterized LOC442497
chr7	946791	947133	343	344	946925	12	4.84684	3.28012	1.35321	0_sample_peak_999	Promoter (<=1kb)	7	904152	945816	41665	2	11033	ENST00000463358.5	-975	ENSG00000105963	ADAP1	ArfGAP with dual PH domains 1
chr7	1055803	1056100	298	299	1055894	13	5.37486	3.4499	1.60861	0_sample_peak_1000	Promoter (<=1kb)	7	997607	1055306	57700	2	84310	ENST00000444428.5	-497	ENSG00000146540	C7orf50	chromosome 7 open reading frame 50
chr7	1094175	1094518	344	345	1094325	12	5.71	3.7642	1.75206	0_sample_peak_1001	Intron (ENST00000357429.10/84310, intron 2 of 4)	7	1088087	1093810	5724	1	2852	ENST00000397088.3	6088	ENSG00000164850	GPER1	G protein-coupled estrogen receptor 1
chr7	1251940	1252305	366	367	1252119	12	4.9009	3.30982	1.37918	0_sample_peak_1002	Distal Intergenic	7	1232907	1237318	4412	1	340260	ENST00000316333.8	19033	ENSG00000164853	UNCX	UNC homeobox
chr7	1293470	1293750	281	282	1293565	13	5.15521	3.33307	1.45813	0_sample_peak_1003	Distal Intergenic	7	1232907	1237318	4412	1	340260	ENST00000316333.8	60563	ENSG00000164853	UNCX	UNC homeobox
chr7	1297054	1297538	485	486	1297306	14	5.83305	3.57115	1.7913	0_sample_peak_1004	Distal Intergenic	7	1232907	1237318	4412	1	340260	ENST00000316333.8	64147	ENSG00000164853	UNCX	UNC homeobox
chr7	1843924	1844383	460	461	1844136	13	5.87614	3.72166	1.82458	0_sample_peak_1005	Promoter (<=1kb)	7	1844180	1844253	74	2	100616160	ENST00000580817.1	0	ENSG00000265089	MIR4655	microRNA 4655
chr7	1853772	1854368	597	598	1853876	13	5.33737	3.42986	1.58183	0_sample_peak_1006	Intron (ENST00000481633.1/8379, intron 1 of 1)	7	1844180	1844253	74	2	100616160	ENST00000580817.1	-9519	ENSG00000265089	MIR4655	microRNA 4655
chr7	1900319	1901011	693	694	1900579	16	9.02008	4.97354	3.92969	0_sample_peak_1007	Intron (ENST00000265854.11/8379, intron 15 of 16)	7	1815793	1872756	56964	2	8379	ENST00000481633.1	-27563	ENSG00000002822	MAD1L1	mitotic arrest deficient 1 like 1
chr7	2079434	2079737	304	305	2079545	17	8.52847	4.54171	3.5608	0_sample_peak_1008	Promoter (<=1kb)	7	1957629	2080013	122385	2	8379	ENST00000438959.5	276	ENSG00000002822	MAD1L1	mitotic arrest deficient 1 like 1
chr7	2660145	2660553	409	410	2660490	17	7.26037	3.91021	2.66933	0_sample_peak_1009	Intron (ENST00000258796.11/80727, intron 13 of 13)	7	2656092	2661842	5751	1	80727	ENST00000429448.1	4053	ENSG00000136295	TTYH3	tweety family member 3
chr7	5297407	5297795	389	390	5297556	18	7.14166	3.73331	2.58157	0_sample_peak_1010	Promoter (1-2kb)	7	5299329	5303680	4352	1	222962	ENST00000439491.2	-1534	ENSG00000164638	SLC29A4	solute carrier family 29 member 4
chr7	25222268	25222564	297	298	25222391	14	5.53927	3.41951	1.68657	0_sample_peak_1011	Downstream (2-3kb)	7	25224570	25228486	3917	2	64111	ENST00000222674.2	5922	ENSG00000105954	NPVF	neuropeptide VF precursor
chr7	26247048	26247360	313	314	26247132	16	6.92052	3.87246	2.44458	0_sample_peak_1012	Intron (ENST00000650328.1/ENST00000650328.1, intron 1 of 1)	7	26208133	26212423	4291	1	11335	ENST00000481057.1	38915	ENSG00000122565	CBX3	chromobox 3
chr7	27191436	27191810	375	376	27191579	19	8.75976	4.35589	3.74351	0_sample_peak_1013	Intron (ENST00000523331.1/ENST00000523331.1, intron 1 of 1)	7	27187819	27189222	1404	1	221883	ENST00000479766.2	3617	ENSG00000240990	HOXA11-AS	HOXA11 antisense RNA
chr7	27243477	27244612	1136	1137	27243887	17	6.25691	3.43955	2.0508	0_sample_peak_1014a	Promoter (<=1kb)	7	27241950	27243959	2010	2	101410536	ENST00000519218.1	0	ENSG00000253405	EVX1-AS	EVX1 antisense RNA
chr7	27243477	27244612	1136	1137	27244183	14	4.96383	3.12957	1.37918	0_sample_peak_1014b	Promoter (<=1kb)	7	27241950	27243959	2010	2	101410536	ENST00000519218.1	0	ENSG00000253405	EVX1-AS	EVX1 antisense RNA
chr7	30655702	30656031	330	331	30655794	15	6.09896	3.58656	1.98052	0_sample_peak_1015	3' UTR	7	30631965	30634033	2069	1	2617	ENST00000496643.1	23737	ENSG00000106105	GARS	glycyl-tRNA synthetase
chr7	30675084	30675557	474	475	30675161	12	5.145	3.44497	1.45355	0_sample_peak_1016	Intron (ENST00000506074.6/1395, intron 2 of 12)	7	30651943	30682525	30583	2	1395	ENST00000506074.6	6968	ENSG00000106113	CRHR2	corticotropin releasing hormone receptor 2
chr7	30688847	30689138	292	293	30688932	12	4.79359	3.25095	1.35321	0_sample_peak_1017	Exon (ENST00000462882.1/1395, exon 3 of 4)	7	30652584	30682698	30115	2	1395	ENST00000471646.5	-6149	ENSG00000106113	CRHR2	corticotropin releasing hormone receptor 2
chr7	30850604	30850932	329	330	30850811	17	8.29549	4.42266	3.38003	0_sample_peak_1018	Promoter (1-2kb)	7	30852273	30923812	71540	1	358	ENST00000509504.2	-1341	ENSG00000240583	AQP1	aquaporin 1 (Colton blood group)
chr7	30963781	30964070	290	291	30963909	19	9.62829	4.77501	4.44844	0_sample_peak_1019	Promoter (<=1kb)	7	30964023	30979528	15506	1	2692	ENST00000326139.6	0	ENSG00000106128	GHRHR	growth hormone releasing hormone receptor
chr7	31019749	31020507	759	760	31020215	13	4.83151	3.16346	1.35321	0_sample_peak_1020	Distal Intergenic	7	31052461	31111475	59015	1	117	ENST00000304166.8	-31954	ENSG00000078549	ADCYAP1R1	ADCYAP receptor type I
chr7	31072729	31073456	728	729	31073232	20	10.1662	4.87577	4.88583	0_sample_peak_1021	Intron (ENST00000304166.8/117, intron 3 of 15)	7	31063239	31106844	43606	1	117	ENST00000409489.5	9490	ENSG00000078549	ADCYAP1R1	ADCYAP receptor type I
chr7	31094303	31094597	295	296	31094491	15	6.97706	4.03707	2.46591	0_sample_peak_1022	Intron (ENST00000304166.8/117, intron 13 of 15)	7	31086971	31104899	17929	1	117	ENST00000436116.1	7332	ENSG00000078549	ADCYAP1R1	ADCYAP receptor type I
chr7	44108510	44108963	454	455	44108757	19	9.90869	4.91407	4.66456	0_sample_peak_1023	Promoter (<=1kb)	7	44108931	44110225	1295	1	165	ENST00000453052.1	0	ENSG00000106624	AEBP1	AE binding protein 1
chr7	44141003	44141332	330	331	44141132	15	5.64755	3.36316	1.7388	0_sample_peak_1024	Promoter (<=1kb)	7	44138864	44141332	2469	2	58498	ENST00000223364.7	0	ENSG00000106631	MYL7	myosin light chain 7
chr7	44233349	44233878	530	531	44233431	12	4.77602	3.24134	1.34007	0_sample_peak_1025	Intron (ENST00000350811.7/816, intron 15 of 20)	7	44219365	44230347	10983	2	816	ENST00000489429.5	-3002	ENSG00000058404	CAMK2B	calcium/calmodulin dependent protein kinase II beta
chr7	45086709	45087492	784	785	45086844	15	6.25374	3.66445	2.0508	0_sample_peak_1026	Promoter (1-2kb)	7	45080438	45088914	8477	2	23148	ENST00000490531.2	1422	ENSG00000136274	NACAD	NAC alpha domain containing
chr7	45713211	45713604	394	395	45713451	15	6.93127	4.01307	2.44557	0_sample_peak_1027	Intron (ENST00000297323.11/107, intron 19 of 19)	7	45723780	45728310	4531	2	641977	ENST00000444755.5	14706	ENSG00000214765	SEPTIN7P2	septin 7 pseudogene 2
chr7	50357753	50358084	332	333	50357842	13	5.17304	3.3425	1.47085	0_sample_peak_1028	Intron (ENST00000642219.1/10320, intron 3 of 3)	7	50367665	50369704	2040	1	10320	ENST00000492119.1	-9581	ENSG00000185811	IKZF1	IKAROS family zinc finger 1
chr7	50499780	50500066	287	288	50499905	16	7.94223	4.39453	3.13198	0_sample_peak_1029	Intron (ENST00000613602.3/63979, intron 1 of 1)	7	50458570	50479963	21394	2	1644	ENST00000494914.1	-19817	ENSG00000132437	DDC	dopa decarboxylase
chr7	51385945	51386362	418	419	51386260	14	5.53927	3.41951	1.68657	0_sample_peak_1030	Distal Intergenic	7	51064399	51316818	252420	2	23242	ENST00000395540.6	-69127	ENSG00000106078	COBL	cordon-bleu WH2 repeat protein
chr7	55491563	55491965	403	404	55491642	14	4.94159	3.11856	1.37918	0_sample_peak_1031	Intron (ENST00000462326.5/81552, intron 4 of 4)	7	55472754	55516077	43324	2	81552	ENST00000453256.5	24112	ENSG00000154978	VOPP1	VOPP1 WW domain binding protein
chr7	57219324	57219632	309	310	57219521	14	4.94159	3.11856	1.37918	0_sample_peak_1032	Promoter (2-3kb)	7	57209865	57222159	12295	2	105375297	ENST00000442649.1	2527	ENSG00000234089	LOC105375297	uncharacterized LOC105375297
chr7	58628824	58629110	287	288	58628975	26	9.64296	3.89805	4.45828	0_sample_peak_1033	Distal Intergenic	7	57450177	57473546	23370	1	441234	ENST00000420713.1	1178647	ENSG00000182111	ZNF716	zinc finger protein 716
chr7	58994038	58994319	282	283	58994181	19	11.3371	5.64981	5.90747	0_sample_peak_1034	Distal Intergenic	7	57450177	57473546	23370	1	441234	ENST00000420713.1	1543861	ENSG00000182111	ZNF716	zinc finger protein 716
chr7	60106846	60107174	329	330	60107020	30	9.2156	3.42801	4.0926	0_sample_peak_1035	Distal Intergenic	7	57450177	57473546	23370	1	441234	ENST00000420713.1	2656669	ENSG00000182111	ZNF716	zinc finger protein 716
chr7	63889470	63889868	399	400	63889624	12	5.06813	3.40222	1.39901	0_sample_peak_1036	Intron (ENST00000433918.5/ENST00000433918.5, intron 2 of 2)	7	63998874	64016130	17257	1	100419780	ENST00000330020.4	-109006	NA	ZNF722P	zinc finger protein 722, pseudogene
chr7	70944746	70945086	341	342	70944831	11	5.04097	3.51073	1.37918	0_sample_peak_1037	Distal Intergenic	7	70786921	70790013	3093	1	26053	ENST00000646193.1	157825	ENSG00000158321	AUTS2	activator of transcription and developmental regulator AUTS2
chr7	73983712	73984021	310	311	73983884	14	5.60685	3.45418	1.71956	0_sample_peak_1038	Distal Intergenic	7	74027789	74068763	40975	1	2006	ENST00000445912.5	-43768	ENSG00000049540	ELN	elastin
chr7	74006933	74007222	290	291	74007010	13	5.81258	3.68681	1.77961	0_sample_peak_1039	Distal Intergenic	7	74027789	74068763	40975	1	2006	ENST00000445912.5	-20567	ENSG00000049540	ELN	elastin
chr7	77287412	77287788	377	378	77287418	12	5.77815	3.80329	1.75206	0_sample_peak_1040	Promoter (<=1kb)	7	77287354	77294915	7562	1	57639	ENST00000478101.1	58	ENSG00000135205	CCDC146	coiled-coil domain containing 146
chr7	100221593	100222047	455	456	100221692	12	5.18405	3.46675	1.47804	0_sample_peak_1041	Promoter (1-2kb)	7	100202290	100223698	21409	2	352954	ENST00000437485.5	1651	ENSG00000239521	CASTOR3	CASTOR family member 3
chr7	101435917	101436215	299	300	101436011	13	4.99839	3.25052	1.37918	0_sample_peak_1042	Intron (ENST00000313669.11/136227, intron 2 of 12)	7	101362877	101559024	196148	1	136227	ENST00000613501.1	73040	ENSG00000160963	COL26A1	collagen type XXVI alpha 1 chain
chr7	104778849	104779157	309	310	104779045	13	5.94072	3.75717	1.86745	0_sample_peak_1043	Intron (ENST00000424859.5/375612, intron 2 of 2)	7	104799393	104803539	4147	2	645591	ENST00000450896.1	24382	ENSG00000226869	LHFPL3-AS1	LHFPL3 antisense RNA 1
chr7	105999581	105999914	334	335	105999664	11	5.04097	3.51073	1.37918	0_sample_peak_1044	Promoter (1-2kb)	7	106001475	106033773	32299	1	222256	ENST00000466045.1	-1561	ENSG00000128536	CDHR3	cadherin related family member 3
chr7	128840322	128840602	281	282	128840531	19	8.33643	4.15808	3.40792	0_sample_peak_1045	Promoter (<=1kb)	7	128841331	128842858	1528	1	2318	ENST00000388853.3	-729	ENSG00000128591	FLNC	filamin C
chr7	128850929	128851400	472	473	128851060	13	6.54657	4.09585	2.18438	0_sample_peak_1046	Exon (ENST00000325888.12/2318, exon 33 of 48)	7	128841331	128842858	1528	1	2318	ENST00000388853.3	9598	ENSG00000128591	FLNC	filamin C
chr7	128914549	128914835	287	288	128914677	12	5.55524	3.67589	1.69035	0_sample_peak_1047	Distal Intergenic	7	128889947	128910719	20773	2	375616	ENST00000612224.1	-3830	ENSG00000135253	KCP	kielin cysteine rich BMP regulator
chr7	132228734	132229098	365	366	132228956	14	7.34419	4.38841	2.69213	0_sample_peak_1048	Intron (ENST00000321063.8/91584, intron 5 of 31)	7	132140604	132145507	4904	2	91584	ENST00000496550.1	-83227	ENSG00000221866	PLXNA4	plexin A4
chr7	149802221	149802680	460	461	149802443	14	7.07302	4.23735	2.52768	0_sample_peak_1049	Intron (ENST00000378016.4/23145, intron 50 of 106)	7	149810915	149812635	1721	1	23145	ENST00000481772.3	-8235	ENSG00000197558	SSPO	SCO-spondin
chr7	150396393	150396800	408	409	150396520	12	5.22352	3.4888	1.50402	0_sample_peak_1050	Exon (ENST00000478789.5/285971, exon 3 of 3)	7	150400702	150412470	11769	1	728743	ENST00000641330.1	-3902	NA	LOC728743	zinc finger protein pseudogene
chr7	151190780	151191366	587	588	151190943	11	4.91808	3.43924	1.37918	0_sample_peak_1051	Promoter (2-3kb)	7	151191827	151194279	2453	2	392843	ENST00000611102.1	2913	ENSG00000278685	IQCA1L	IQ motif containing with AAA domain 1 like
chr7	151193029	151193314	286	287	151193168	12	5.22352	3.4888	1.50402	0_sample_peak_1052	Promoter (<=1kb)	7	151191827	151194279	2453	2	392843	ENST00000611102.1	965	ENSG00000278685	IQCA1L	IQ motif containing with AAA domain 1 like
chr7	151855637	151855946	310	311	151855776	14	6.50241	3.92564	2.18438	0_sample_peak_1053	Intron (ENST00000287878.8/51422, intron 1 of 15)	7	151837268	151876788	39521	2	51422	ENST00000474383.1	20842	ENSG00000106617	PRKAG2	protein kinase AMP-activated non-catalytic subunit gamma 2
chr7	157843986	157844293	308	309	157844149	14	6.95376	4.17151	2.4594	0_sample_peak_1054	Intron (ENST00000389413.7/5799, intron 11 of 21)	7	157854529	157857852	3324	1	100506585	ENST00000436151.5	-10236	NA	LOC100506585	uncharacterized LOC100506585
chr7	158410537	158411012	476	477	158410625	13	6.54657	4.09585	2.18438	0_sample_peak_1055	Intron (ENST00000389413.7/5799, intron 2 of 21)	7	158532718	158532813	96	2	693180	ENST00000384905.1	121801	ENSG00000207637	MIR595	microRNA 595
chr8	36489073	36489547	475	476	36489305	25	17.6449	7.60659	11.6454	0_sample_peak_1056	Distal Intergenic	8	36784324	36814400	30077	1	157855	ENST00000523973.5	-294777	ENSG00000215262	KCNU1	potassium calcium-activated channel subfamily U member 1
chr8	44886739	44887017	279	280	44886877	16	9.02008	4.97354	3.92969	0_sample_peak_1057	Distal Intergenic	8	43292483	43363518	71036	1	340441	ENST00000519951.2	1594256	ENSG00000188877	POTEA	POTE ankyrin domain family member A
chr8	46100466	46100790	325	326	46100543	11	4.89799	3.42759	1.37916	0_sample_peak_1058	Distal Intergenic	8	46579213	46614523	35311	2	389652	ENST00000518311.3	513733	ENSG00000248498	ASNSP1	asparagine synthetase pseudogene 1
chr8	46430551	46430909	359	360	46430812	16	8.68555	4.79088	3.68471	0_sample_peak_1059	Distal Intergenic	8	46579213	46614523	35311	2	389652	ENST00000518311.3	183614	ENSG00000248498	ASNSP1	asparagine synthetase pseudogene 1
chr8	48426020	48426314	295	296	48426109	13	5.52851	3.53244	1.68657	0_sample_peak_1060	Distal Intergenic	8	48551567	48698510	146944	1	101929268	ENST00000522575.1	-125253	ENSG00000253608	LOC101929268	uncharacterized LOC101929268
chr8	48459579	48459945	367	368	48459871	16	6.2284	3.53436	2.04258	0_sample_peak_1061	Distal Intergenic	8	48551567	48698510	146944	1	101929268	ENST00000522575.1	-91622	ENSG00000253608	LOC101929268	uncharacterized LOC101929268
chr8	85644275	85644553	279	280	85644447	19	11.714	5.85122	6.22681	0_sample_peak_1062	Exon (ENST00000604378.2/ENST00000604378.2, exon 2 of 2)	8	85656442	85663039	6598	2	100288527	ENST00000379010.3	18486	NA	REXO1L2P	REXO1 like 2, pseudogene
chr8	132898794	132899082	289	290	132899058	14	7.15799	4.28449	2.59413	0_sample_peak_1063	Promoter (1-2kb)	8	132897748	132906900	9153	1	7038	ENST00000518505.1	1046	ENSG00000042832	TG	thyroglobulin
chr8	134486682	134487095	414	415	134486761	13	5.94072	3.75717	1.86745	0_sample_peak_1064	Intron (ENST00000520356.5/57623, intron 13 of 13)	8	134478222	134510182	31961	2	57623	ENST00000521673.5	23087	ENSG00000066827	ZFAT	zinc finger and AT-hook domain containing
chr8	139733734	139734305	572	573	139733820	12	5.77815	3.80329	1.75206	0_sample_peak_1065	Intron (ENST00000648948.1/83696, intron 21 of 22)	8	139617121	139704109	86989	2	51305	ENST00000648164.1	-29625	ENSG00000169427	KCNK9	potassium two pore domain channel subfamily K member 9
chr8	140048106	140048418	313	314	140048223	14	5.53927	3.41951	1.68657	0_sample_peak_1066	Intron (ENST00000648948.1/83696, intron 17 of 22)	8	139732162	140082153	349992	2	83696	ENST00000523777.5	33735	ENSG00000167632	TRAPPC9	trafficking protein particle complex 9
chr8	141526353	141526745	393	394	141526666	15	6.22012	3.64748	2.04258	0_sample_peak_1067	Distal Intergenic	8	141433832	141507230	73399	2	389690	ENST00000430863.5	-19123	ENSG00000226807	MROH5	maestro heat like repeat family member 5 (gene/pseudogene)
chr8	141707078	141707502	425	426	141707308	18	8.41063	4.33138	3.46893	0_sample_peak_1068	Distal Intergenic	8	141786242	141786313	72	2	100302147	ENST00000408841.2	78811	ENSG00000221768	MIR1302-7	microRNA 1302-7
chr8	141709523	141709904	382	383	141709652	17	8.27019	4.40982	3.36451	0_sample_peak_1069	Distal Intergenic	8	141786242	141786313	72	2	100302147	ENST00000408841.2	76409	ENSG00000221768	MIR1302-7	microRNA 1302-7
chr8	141789508	141789845	338	339	141789589	13	5.15521	3.33307	1.45813	0_sample_peak_1070	Distal Intergenic	8	141786242	141786313	72	2	100302147	ENST00000408841.2	-3195	ENSG00000221768	MIR1302-7	microRNA 1302-7
chr8	141879769	141880137	369	370	141879907	14	6.23916	3.78475	2.04258	0_sample_peak_1071	Distal Intergenic	8	141786242	141786313	72	2	100302147	ENST00000408841.2	-93456	ENSG00000221768	MIR1302-7	microRNA 1302-7
chr8	141882188	141882543	356	357	141882326	17	9.89533	5.2661	4.65324	0_sample_peak_1072	Distal Intergenic	8	141786242	141786313	72	2	100302147	ENST00000408841.2	-95875	ENSG00000221768	MIR1302-7	microRNA 1302-7
chr8	142045558	142045969	412	413	142045771	14	7.31726	4.37333	2.69213	0_sample_peak_1073	Distal Intergenic	8	142176339	142176418	80	1	100616268	ENST00000584349.1	-130370	ENSG00000265247	MIR4472-1	microRNA 4472-1
chr8	142143432	142143775	344	345	142143568	12	5.77815	3.80329	1.75206	0_sample_peak_1074	Distal Intergenic	8	142176339	142176418	80	1	100616268	ENST00000584349.1	-32564	ENSG00000265247	MIR4472-1	microRNA 4472-1
chr8	142201599	142201877	279	280	142201740	12	5.75538	3.79022	1.75206	0_sample_peak_1075	Intron (ENST00000517704.1/619434, intron 1 of 2)	8	142198356	142209003	10648	1	619434	ENST00000517704.1	3243	ENSG00000254008	LINC00051	long intergenic non-protein coding RNA 51
chr8	142213910	142214204	295	296	142214088	11	4.83283	3.38988	1.35321	0_sample_peak_1076	Intron (ENST00000524325.5/203062, intron 13 of 13)	8	142198356	142209003	10648	1	619434	ENST00000517704.1	15554	ENSG00000254008	LINC00051	long intergenic non-protein coding RNA 51
chr8	142329848	142330136	289	290	142329936	14	5.53927	3.41951	1.68657	0_sample_peak_1077	Intron (ENST00000524325.5/203062, intron 6 of 13)	8	142300116	142326225	26110	2	203062	ENST00000518928.1	-3623	ENSG00000171045	TSNARE1	t-SNARE domain containing 1
chr8	142432980	142433324	345	346	142433296	15	8.16923	4.68098	3.28673	0_sample_peak_1078	Distal Intergenic	8	142449430	142545009	95580	1	575	ENST00000517894.5	-16106	ENSG00000181790	ADGRB1	adhesion G protein-coupled receptor B1
chr8	142488155	142488543	389	390	142488420	14	6.75821	4.06433	2.33547	0_sample_peak_1079	Exon (ENST00000517894.5/575, exon 14 of 31)	8	142479120	142540020	60901	1	575	ENST00000518820.1	9035	ENSG00000181790	ADGRB1	adhesion G protein-coupled receptor B1
chr8	142537529	142537847	319	320	142537635	14	6.30351	3.81902	2.07078	0_sample_peak_1080	Intron (ENST00000517894.5/575, intron 26 of 30)	8	142543501	142544684	1184	1	575	ENST00000518812.1	-5654	ENSG00000181790	ADGRB1	adhesion G protein-coupled receptor B1
chr8	142549958	142550236	279	280	142550046	12	4.84684	3.28012	1.35321	0_sample_peak_1081	Distal Intergenic	8	142543501	142544684	1184	1	575	ENST00000518812.1	6457	ENSG00000181790	ADGRB1	adhesion G protein-coupled receptor B1
chr8	142632826	142633113	288	289	142632971	14	6.71061	4.03839	2.30447	0_sample_peak_1082	Distal Intergenic	8	142638596	142640648	2053	1	101928087	ENST00000612629.1	-5483	ENSG00000277332	LOC101928087	uncharacterized LOC101928087
chr8	142790748	142791245	498	499	142790837	16	7.49918	4.16483	2.81059	0_sample_peak_1083	Intron (ENST00000510610.2/ENST00000510610.2, intron 2 of 2)	8	142784880	142786592	1713	2	8581	ENST00000301263.4	-4156	ENSG00000167656	LY6D	lymphocyte antigen 6 family member D
chr8	142800149	142800429	281	282	142800226	12	5.77815	3.80329	1.75206	0_sample_peak_1084	Intron (ENST00000510610.2/ENST00000510610.2, intron 2 of 2)	8	142784880	142786592	1713	2	8581	ENST00000301263.4	-13557	ENSG00000167656	LY6D	lymphocyte antigen 6 family member D
chr8	142917698	142917989	292	293	142917845	15	8.16923	4.68098	3.28673	0_sample_peak_1085	Promoter (<=1kb)	8	142910559	142917843	7285	2	1585	ENST00000323110.2	0	ENSG00000179142	CYP11B2	cytochrome P450 family 11 subfamily B member 2
chr8	143126277	143126725	449	450	143126354	14	4.94159	3.11856	1.37918	0_sample_peak_1086	Distal Intergenic	8	143157914	143160040	2127	2	4062	ENST00000430474.6	33315	ENSG00000176956	LY6H	lymphocyte antigen 6 family member H
chr8	143129221	143129642	422	423	143129305	12	5.77815	3.80329	1.75206	0_sample_peak_1087	Distal Intergenic	8	143157914	143160040	2127	2	4062	ENST00000430474.6	30398	ENSG00000176956	LY6H	lymphocyte antigen 6 family member H
chr8	143469184	143469580	397	398	143469273	12	4.84684	3.28012	1.35321	0_sample_peak_1088	Intron (ENST00000262577.5/23144, intron 5 of 11)	8	143484497	143507840	23344	2	23144	ENST00000528401.1	38260	ENSG00000014164	ZC3H3	zinc finger CCCH-type containing 3
chr8	143499467	143499944	478	479	143499669	13	5.72935	3.64134	1.75206	0_sample_peak_1089	Intron (ENST00000262577.5/23144, intron 4 of 11)	8	143484497	143507840	23344	2	23144	ENST00000528401.1	7896	ENSG00000014164	ZC3H3	zinc finger CCCH-type containing 3
chr8	143502746	143503037	292	293	143502990	13	5.79161	3.67533	1.76248	0_sample_peak_1090	Intron (ENST00000262577.5/23144, intron 4 of 11)	8	143484497	143507840	23344	2	23144	ENST00000528401.1	4803	ENSG00000014164	ZC3H3	zinc finger CCCH-type containing 3
chr8	144415707	144416069	363	364	144415920	15	6.66548	3.87483	2.27412	0_sample_peak_1091	Promoter (<=1kb)	8	144412414	144416512	4099	2	55630	ENST00000276833.9	443	ENSG00000147804	SLC39A4	solute carrier family 39 member 4
chr9	33235611	33236161	551	552	33235987	13	5.37486	3.4499	1.60861	0_sample_peak_1092	Intron (ENST00000379725.5/27290, intron 2 of 4)	9	33240164	33248567	8404	1	27290	ENST00000379721.3	-4003	ENSG00000122711	SPINK4	serine peptidase inhibitor, Kazal type 4
chr9	33384816	33385101	286	287	33384909	16	6.83719	3.83108	2.39413	0_sample_peak_1093	3' UTR	9	33385565	33391573	6009	2	364	ENST00000379503.7	6472	ENSG00000165269	AQP7	aquaporin 7
chr9	33598065	33598394	330	331	33598330	13	6.39895	4.01244	2.13651	0_sample_peak_1094	Intron (ENST00000433357.2/ENST00000433357.2, intron 1 of 4)	9	33624274	33625293	1020	1	304	ENST00000435128.2	-25880	NA	ANXA2P2	annexin A2 pseudogene 2
chr9	34511476	34511902	427	428	34511549	12	5.10637	3.42346	1.42638	0_sample_peak_1095	Promoter (1-2kb)	9	34513112	34520984	7873	1	27019	ENST00000442556.1	-1210	ENSG00000122735	DNAI1	dynein axonemal intermediate chain 1
chr9	34514009	34514516	508	509	34514091	13	6.54657	4.09585	2.18438	0_sample_peak_1096	Promoter (<=1kb)	9	34513144	34517467	4324	1	27019	ENST00000485580.1	865	ENSG00000122735	DNAI1	dynein axonemal intermediate chain 1
chr9	34568388	34568677	290	291	34568473	13	4.88552	3.19154	1.37016	0_sample_peak_1097	Promoter (<=1kb)	9	34568015	34582829	14815	1	415056	ENST00000438244.1	373	NA	CNTFR-AS1	CNTFR antisense RNA 1
chr9	34601276	34601711	436	437	34601366	15	5.01041	3.05738	1.37918	0_sample_peak_1098	Distal Intergenic	9	34610486	34612104	1619	2	138716	ENST00000297613.4	10393	ENSG00000164967	RPP25L	ribonuclease P/MRP subunit p25 like
chr9	34622798	34623255	458	459	34622886	13	4.81523	3.15501	1.35321	0_sample_peak_1099	Promoter (2-3kb)	9	34613545	34620523	6979	2	11258	ENST00000378916.8	-2275	ENSG00000137100	DCTN3	dynactin subunit 3
chr9	34625328	34625870	543	544	34625459	18	9.25546	4.75139	4.1276	0_sample_peak_1100	Promoter (2-3kb)	9	34621379	34628107	6729	2	138715	ENST00000378909.2	2237	ENSG00000205143	ARID3C	AT-rich interaction domain 3C
chr9	36743166	36743537	372	373	36743301	19	6.55462	3.37218	2.19085	0_sample_peak_1101	Distal Intergenic	9	36823539	36823599	61	2	100616289	ENST00000580479.1	80062	ENSG00000266255	MIR4475	microRNA 4475
chr9	36744896	36745186	291	292	36745079	19	6.31949	3.27403	2.08499	0_sample_peak_1102	Distal Intergenic	9	36823539	36823599	61	2	100616289	ENST00000580479.1	78413	ENSG00000266255	MIR4475	microRNA 4475
chr9	36838441	36838819	379	380	36838452	17	5.46056	3.08428	1.66602	0_sample_peak_1103	3' UTR	9	36823539	36823599	61	2	100616289	ENST00000580479.1	-14842	ENSG00000266255	MIR4475	microRNA 4475
chr9	36841165	36841667	503	504	36841593	20	7.41609	3.63524	2.75186	0_sample_peak_1104	Intron (ENST00000358127.8/5079, intron 9 of 9)	9	36823539	36823599	61	2	100616289	ENST00000580479.1	-17566	ENSG00000266255	MIR4475	microRNA 4475
chr9	37003430	37004014	585	586	37003643	19	6.60297	3.39252	2.2276	0_sample_peak_1105	Promoter (<=1kb)	9	36840558	37002752	162195	2	5079	ENST00000522932.1	-678	ENSG00000196092	PAX5	paired box 5
chr9	43873953	43874275	323	324	43874123	22	12.4491	5.63477	6.88785	0_sample_peak_1106	Distal Intergenic	9	42579414	42586534	7121	2	101927827	ENST00000425493.1	-1287419	ENSG00000229311	LOC101927827	uncharacterized LOC101927827
chr9	44422056	44422381	326	327	44422167	13	6.54657	4.09585	2.18438	0_sample_peak_1107	Distal Intergenic	9	42579414	42586534	7121	2	101927827	ENST00000425493.1	-1835522	ENSG00000229311	LOC101927827	uncharacterized LOC101927827
chr9	92961041	92961325	285	286	92961187	12	5.77815	3.80329	1.75206	0_sample_peak_1108	Promoter (2-3kb)	9	92963961	93036236	72276	1	89846	ENST00000416701.6	-2636	ENSG00000127084	FGD3	FYVE, RhoGEF and PH domain containing 3
chr9	112159506	112159835	330	331	112159730	11	5.04097	3.51073	1.37918	0_sample_peak_1109	Intron (ENST00000355396.7/64420, intron 1 of 15)	9	112124296	112146176	21881	2	64420	ENST00000482851.1	-13330	ENSG00000106868	SUSD1	sushi domain containing 1
chr9	135744268	135744559	292	293	135744381	13	6.16356	3.88061	2.02339	0_sample_peak_1110	Intron (ENST00000487664.5/57582, intron 2 of 31)	9	135750109	135750580	472	1	57582	ENST00000638123.1	-5550	ENSG00000107147	KCNT1	potassium sodium-activated channel subfamily T member 1
chrX	59346205	59346517	313	314	59346358	12	5.77815	3.80329	1.75206	0_sample_peak_1111	Distal Intergenic	23	57906708	57910820	4113	2	7789	ENST00000358697.5	-1435385	ENSG00000198205	ZXDA	zinc finger X-linked duplicated A
chrX	60273853	60274155	303	304	60274029	17	9.56077	5.08483	4.38885	0_sample_peak_1112	Distal Intergenic	23	57906708	57910820	4113	2	7789	ENST00000358697.5	-2363033	ENSG00000198205	ZXDA	zinc finger X-linked duplicated A
chrX	61240852	61241149	298	299	61241044	12	5.77815	3.80329	1.75206	0_sample_peak_1113	Distal Intergenic	23	63347228	63351344	4117	2	139886	ENST00000374884.2	2110195	ENSG00000186767	SPIN4	spindlin family member 4
chrX	63069512	63069791	280	281	63069606	12	5.22352	3.4888	1.50402	0_sample_peak_1114	Distal Intergenic	23	63347228	63351344	4117	2	139886	ENST00000374884.2	281553	ENSG00000186767	SPIN4	spindlin family member 4
chrX	70212719	70213080	362	363	70213002	15	5.57228	3.32646	1.69664	0_sample_peak_1115	Distal Intergenic	23	70234655	70237317	2663	1	158833	ENST00000480702.1	-21575	ENSG00000204195	AWAT1	acyl-CoA wax alcohol acyltransferase 1
chrX	76340973	76341271	299	300	76341056	11	5.04097	3.51073	1.37918	0_sample_peak_1116	Distal Intergenic	23	76427724	76431353	3630	1	57692	ENST00000361470.3	-86453	ENSG00000198934	MAGEE1	MAGE family member E1
chrX	103728082	103728443	362	363	103728294	12	5.54905	3.67237	1.68657	0_sample_peak_1117	Promoter (<=1kb)	23	103707224	103728624	21401	2	441509	ENST00000372617.4	181	ENSG00000188828	GLRA4	glycine receptor alpha 4
chrX	116065198	116065584	387	388	116065524	17	6.50471	3.55338	2.18438	0_sample_peak_1118	Distal Intergenic	23	115917271	115969089	51819	2	642776	ENST00000430756.2	-96109	ENSG00000235244	DANT2	DXZ4 associated non-coding transcript 2, distal
chrX	135423458	135423759	302	303	135423596	17	9.56077	5.08483	4.38885	0_sample_peak_1119	Promoter (1-2kb)	23	135421943	135428074	6132	1	399668	ENST00000417443.2	1515	ENSG00000178947	SMIM10L2A	small integral membrane protein 10 like 2A
chrX	137548292	137548602	311	312	137548389	11	4.83283	3.38988	1.35321	0_sample_peak_1120	Distal Intergenic	23	137566142	137571585	5444	1	7547	ENST00000287538.9	-17540	ENSG00000156925	ZIC3	Zic family member 3
chrX	151921832	151922269	438	439	151922173	13	6.54657	4.09585	2.18438	0_sample_peak_1121	Promoter (2-3kb)	23	151918902	151924388	5487	1	4103	ENST00000431971.1	2930	ENSG00000147381	MAGEA4	MAGE family member A4
chrX	153495555	153495842	288	289	153495690	13	6.30321	3.95865	2.07078	0_sample_peak_1122	Promoter (<=1kb)	23	153461560	153495516	33957	2	55559	ENST00000370210.3	-39	ENSG00000213397	HAUS7	HAUS augmin like complex subunit 7
chrX	153531360	153531654	295	296	153531612	14	6.50241	3.92564	2.18438	0_sample_peak_1123	Promoter (1-2kb)	23	153532934	153569962	37029	1	492	ENST00000393842.5	-1280	ENSG00000067842	ATP2B3	ATPase plasma membrane Ca2+ transporting 3
chrX	153566559	153566841	283	284	153566654	11	4.83283	3.38988	1.35321	0_sample_peak_1124	Promoter (2-3kb)	23	153569648	153580569	10922	1	492	ENST00000496610.1	-2807	ENSG00000067842	ATP2B3	ATPase plasma membrane Ca2+ transporting 3
chrX	153778110	153778403	294	295	153778200	12	4.84684	3.28012	1.35321	0_sample_peak_1125	Promoter (<=1kb)	23	153778191	153779340	1150	1	5365	ENST00000469190.1	0	ENSG00000198753	PLXNB3	plexin B3
chrX	154654772	154655144	373	374	154654865	12	5.77815	3.80329	1.75206	0_sample_peak_1126	Promoter (1-2kb)	23	154651972	154653579	1608	2	30848	ENST00000247306.4	-1193	ENSG00000126890	CTAG2	cancer/testis antigen 2

## Sheet: 10mM_lactate
chr	start	end	width	length	abs_summit	pileup	(-)log10(pvalue)	fold_enrichment	(-)log10(qvalue)	MACS_peakID	annotation	geneChr	geneStart	geneEnd	geneLength	geneStrand	geneId	transcriptId	distanceToTSS	ENSEMBL	SYMBOL	GENENAME
chr1	963476	963870	395	396	963753	14	9.35505	5.55881	4.71466	10_sample_peak_1	Promoter (<=1kb)	1	963552	964164	613	1	339451	ENST00000481067.1	0	ENSG00000187961	KLHL17	kelch like family member 17
chr1	1026842	1027474	633	634	1026919	9	4.31431	3.32196	1.32881	10_sample_peak_2	Intron (ENST00000379370.6/375790, intron 2 of 35)	1	1034106	1040725	6620	1	375790	ENST00000477585.1	-6632	ENSG00000188157	AGRN	agrin
chr1	1042377	1042808	432	433	1042649	12	7.48567	4.81763	3.24375	10_sample_peak_3	Promoter (2-3kb)	1	1045399	1046349	951	1	375790	ENST00000479707.1	-2591	ENSG00000188157	AGRN	agrin
chr1	1043253	1043568	316	317	1043329	11	4.86398	3.40789	1.62862	10_sample_peak_4	Promoter (1-2kb)	1	1045399	1046349	951	1	375790	ENST00000479707.1	-1831	ENSG00000188157	AGRN	agrin
chr1	1047112	1047605	494	495	1047196	11	5.67629	3.88653	2.10444	10_sample_peak_5	Promoter (<=1kb)	1	1047201	1047865	665	1	375790	ENST00000466223.1	0	ENSG00000188157	AGRN	agrin
chr1	1070534	1070934	401	402	1070614	11	6.59728	4.44705	2.62498	10_sample_peak_6	Downstream (<1kb)	1	1070966	1074307	3342	2	401934	ENST00000453464.2	3373	ENSG00000237330	RNF223	ring finger protein 223
chr1	1083006	1083580	575	576	1083334	12	7.48567	4.81763	3.24375	10_sample_peak_7	Promoter (<=1kb)	1	1082146	1084072	1927	2	54991	ENST00000464905.1	492	ENSG00000131591	C1orf159	chromosome 1 open reading frame 159
chr1	1087039	1087403	365	366	1087150	9	4.40302	3.37728	1.38021	10_sample_peak_8	Promoter (<=1kb)	1	1081825	1087636	5812	2	54991	ENST00000487177.5	233	ENSG00000131591	C1orf159	chromosome 1 open reading frame 159
chr1	1124906	1125345	440	441	1124992	9	4.64751	3.53053	1.53215	10_sample_peak_9	Distal Intergenic	1	1087190	1116361	29172	2	54991	ENST00000475119.5	-8545	ENSG00000131591	C1orf159	chromosome 1 open reading frame 159
chr1	1135421	1135712	292	293	1135639	11	6.59728	4.44705	2.62498	10_sample_peak_10	Promoter (1-2kb)	1	1137017	1144056	7040	1	254099	ENST00000416774.1	-1305	ENSG00000223823	LINC01342	long intergenic non-protein coding RNA 1342
chr1	1137659	1138312	654	655	1137958	14	9.35505	5.55881	4.71466	10_sample_peak_11	Promoter (<=1kb)	1	1137017	1144056	7040	1	254099	ENST00000416774.1	642	ENSG00000223823	LINC01342	long intergenic non-protein coding RNA 1342
chr1	1143397	1143778	382	383	1143587	14	7.11364	4.25987	2.99929	10_sample_peak_12	Exon (ENST00000416774.1/254099, exon 3 of 3)	1	1137017	1144056	7040	1	254099	ENST00000416774.1	6380	ENSG00000223823	LINC01342	long intergenic non-protein coding RNA 1342
chr1	1145458	1145869	412	413	1145543	9	4.92523	3.70587	1.62862	10_sample_peak_13	Distal Intergenic	1	1137017	1144056	7040	1	254099	ENST00000416774.1	8441	ENSG00000223823	LINC01342	long intergenic non-protein coding RNA 1342
chr1	1151275	1151688	414	415	1151437	13	8.40563	5.18822	3.94054	10_sample_peak_14	Distal Intergenic	1	1137017	1144056	7040	1	254099	ENST00000416774.1	14258	ENSG00000223823	LINC01342	long intergenic non-protein coding RNA 1342
chr1	1163644	1164057	414	415	1163927	14	9.35505	5.55881	4.71466	10_sample_peak_15	Distal Intergenic	1	1167104	1167198	95	1	406984	ENST00000384997.3	-3047	ENSG00000207730	MIR200B	microRNA 200b
chr1	1172508	1172795	288	289	1172593	9	4.92523	3.70587	1.62862	10_sample_peak_16	Promoter (1-2kb)	1	1173884	1175034	1151	1	254173	ENST00000506177.1	-1089	ENSG00000162571	TTLL10	tubulin tyrosine ligase like 10
chr1	1204478	1204770	293	294	1204718	12	7.04868	4.55241	2.95107	10_sample_peak_17	Promoter (<=1kb)	1	1203844	1205680	1837	2	8784	ENST00000486728.5	910	ENSG00000186891	TNFRSF18	TNF receptor superfamily member 18
chr1	1209689	1210490	802	803	1210361	11	5.95226	4.05274	2.24255	10_sample_peak_18	Promoter (2-3kb)	1	1203511	1206691	3181	2	8784	ENST00000379268.6	-2998	ENSG00000186891	TNFRSF18	TNF receptor superfamily member 18
chr1	1245922	1246214	293	294	1246088	10	5.74286	4.07646	2.10444	10_sample_peak_19	Promoter (<=1kb)	1	1242453	1246722	4270	2	388581	ENST00000330388.2	508	ENSG00000184163	C1QTNF12	C1q and TNF related 12
chr1	1254179	1254518	340	341	1254266	9	4.92523	3.70587	1.62862	10_sample_peak_20	Promoter (1-2kb)	1	1255264	1256335	1072	2	118424	ENST00000467339.1	1817	ENSG00000160087	UBE2J2	ubiquitin conjugating enzyme E2 J2
chr1	1286271	1286808	538	539	1286531	12	6.65849	4.31855	2.67345	10_sample_peak_21	Promoter (<=1kb)	1	1287109	1290943	3835	1	6339	ENST00000379099.3	-301	ENSG00000162572	SCNN1D	sodium channel epithelial 1 delta subunit
chr1	1295149	1296550	1402	1403	1295928	12	7.48567	4.81763	3.24375	10_sample_peak_22	Promoter (<=1kb)	1	1296110	1296170	61	2	102465434	ENST00000613751.1	0	ENSG00000278073	MIR6726	microRNA 6726
chr1	1312685	1313189	505	506	1312847	10	5.74286	4.07646	2.10444	10_sample_peak_23	Promoter (<=1kb)	1	1311598	1312700	1103	2	54973	ENST00000497304.6	0	ENSG00000127054	INTS11	integrator complex subunit 11
chr1	1495645	1495929	285	286	1495802	12	7.48567	4.81763	3.24375	10_sample_peak_24	3' UTR	1	1484569	1496201	11633	1	83858	ENST00000474481.1	11076	ENSG00000160072	ATAD3B	ATPase family AAA domain containing 3B
chr1	1624606	1624883	278	279	1624739	12	7.48567	4.81763	3.24375	10_sample_peak_25	Promoter (<=1kb)	1	1624744	1625799	1056	1	142678	ENST00000467597.1	0	ENSG00000197530	MIB2	mindbomb E3 ubiquitin protein ligase 2
chr1	1627652	1628584	933	934	1627815	13	8.40563	5.18822	3.94054	10_sample_peak_26	Promoter (<=1kb)	1	1628489	1630589	2101	1	142678	ENST00000483015.1	0	ENSG00000197530	MIB2	mindbomb E3 ubiquitin protein ligase 2
chr1	1631015	1631861	847	848	1631498	10	5.74286	4.07646	2.10444	10_sample_peak_27	Promoter (<=1kb)	1	1632095	1634654	2560	1	8510	ENST00000356026.9	-234	ENSG00000189409	MMP23B	matrix metallopeptidase 23B
chr1	1957477	1958107	631	632	1957613	11	6.48862	4.38011	2.61665	10_sample_peak_28	Promoter (1-2kb)	1	1921951	1959974	38024	2	85452	ENST00000642590.1	1867	ENSG00000142609	CFAP74	cilia and flagella associated protein 74
chr1	1986847	1987125	279	280	1987058	13	8.02034	4.95627	3.65651	10_sample_peak_29	Exon (ENST00000493964.5/85452, exon 5 of 38)	1	1987962	1990929	2968	2	85452	ENST00000378590.4	3804	ENSG00000142609	CFAP74	cilia and flagella associated protein 74
chr1	2028839	2029246	408	409	2028968	13	8.40563	5.18822	3.94054	10_sample_peak_30	Promoter (<=1kb)	1	2028919	2030717	1799	1	2563	ENST00000640688.1	0	ENSG00000187730	GABRD	gamma-aminobutyric acid type A receptor delta subunit
chr1	2196691	2197445	755	756	2196809	13	6.33391	3.97587	2.49924	10_sample_peak_31	Promoter (1-2kb)	1	2184478	2194775	10298	2	199990	ENST00000414253.5	-1916	ENSG00000162585	FAAP20	FA core complex associated protein 20
chr1	2214303	2215237	935	936	2215131	14	8.7232	5.18262	4.19861	10_sample_peak_32b	Promoter (1-2kb)	1	2189548	2212720	23173	2	199990	ENST00000487186.5	-1583	ENSG00000162585	FAAP20	FA core complex associated protein 20
chr1	2214303	2215237	935	936	2214701	12	6.84907	4.4324	2.80831	10_sample_peak_32a	Promoter (1-2kb)	1	2189548	2212720	23173	2	199990	ENST00000487186.5	-1583	ENSG00000162585	FAAP20	FA core complex associated protein 20
chr1	2305383	2305785	403	404	2305698	11	6.59728	4.44705	2.62498	10_sample_peak_33	Promoter (1-2kb)	1	2303646	2304368	723	1	6497	ENST00000507179.1	1737	ENSG00000157933	SKI	SKI proto-oncogene
chr1	2320748	2321060	313	314	2320902	10	5.73664	4.07257	2.10444	10_sample_peak_34	Downstream (<1kb)	1	2303646	2304368	723	1	6497	ENST00000507179.1	17102	ENSG00000157933	SKI	SKI proto-oncogene
chr1	2322029	2323110	1082	1083	2322344	12	6.77901	4.39046	2.75137	10_sample_peak_35	Intron (ENST00000378531.7/79906, intron 13 of 13)	1	2303646	2304368	723	1	6497	ENST00000507179.1	18383	ENSG00000157933	SKI	SKI proto-oncogene
chr1	2324157	2324745	589	590	2324254	11	5.84237	3.98636	2.16545	10_sample_peak_36	Intron (ENST00000378531.7/79906, intron 12 of 13)	1	2303646	2304368	723	1	6497	ENST00000507179.1	20511	ENSG00000157933	SKI	SKI proto-oncogene
chr1	2328018	2328374	357	358	2328202	9	4.40302	3.37728	1.38021	10_sample_peak_37	Intron (ENST00000378531.7/79906, intron 12 of 13)	1	2351644	2351857	214	2	100129534	ENST00000417061.2	23483	ENSG00000269896	LOC100129534	small nuclear ribonucleoprotein polypeptide N pseudogene
chr1	2330596	2330901	306	307	2330750	11	5.36719	3.70245	1.91717	10_sample_peak_38	Intron (ENST00000378531.7/79906, intron 12 of 13)	1	2351644	2351857	214	2	100129534	ENST00000417061.2	20956	ENSG00000269896	LOC100129534	small nuclear ribonucleoprotein polypeptide N pseudogene
chr1	2424731	2425033	303	304	2424962	9	4.57186	3.48299	1.49151	10_sample_peak_39	Promoter (<=1kb)	1	2425980	2479804	53825	1	9651	ENST00000609981.5	-947	ENSG00000149527	PLCH2	phospholipase C eta 2
chr1	2437428	2437818	391	392	2437600	11	6.59728	4.44705	2.62498	10_sample_peak_40	Intron (ENST00000609981.5/9651, intron 2 of 3)	1	2425980	2479804	53825	1	9651	ENST00000609981.5	11448	ENSG00000149527	PLCH2	phospholipase C eta 2
chr1	2501358	2501656	299	300	2501468	10	5.74286	4.07646	2.10444	10_sample_peak_41	Promoter (2-3kb)	1	2498647	2505528	6882	1	9651	ENST00000462379.1	2711	ENSG00000149527	PLCH2	phospholipase C eta 2
chr1	2565607	2565887	281	282	2565744	15	8.62568	4.93659	4.11536	10_sample_peak_42	Promoter (<=1kb)	1	2566410	2569888	3479	1	100996583	ENST00000456687.3	-523	ENSG00000228037	LOC100996583	uncharacterized LOC100996583
chr1	2571793	2572093	301	302	2571871	11	5.95226	4.05274	2.24255	10_sample_peak_43	Distal Intergenic	1	2566410	2569888	3479	1	100996583	ENST00000456687.3	5383	ENSG00000228037	LOC100996583	uncharacterized LOC100996583
chr1	2595374	2596484	1111	1112	2595821	11	6.59728	4.44705	2.62498	10_sample_peak_44	Promoter (1-2kb)	1	2592655	2594073	1419	2	79258	ENST00000469962.1	-1301	ENSG00000142606	MMEL1	membrane metalloendopeptidase like 1
chr1	2605301	2605709	409	410	2605393	9	4.75667	3.59931	1.6058	10_sample_peak_45	Exon (ENST00000378412.7/79258, exon 9 of 24)	1	2606281	2611401	5121	2	79258	ENST00000509374.1	5692	ENSG00000142606	MMEL1	membrane metalloendopeptidase like 1
chr1	2606493	2606795	303	304	2606631	9	4.92523	3.70587	1.62862	10_sample_peak_46	Intron (ENST00000378412.7/79258, intron 7 of 23)	1	2606281	2611401	5121	2	79258	ENST00000509374.1	4606	ENSG00000142606	MMEL1	membrane metalloendopeptidase like 1
chr1	2653009	2653361	353	354	2653127	20	6.24928	3.16065	2.45376	10_sample_peak_47	Intron (ENST00000401095.8/100287898, intron 6 of 8)	1	2590643	2632990	42348	2	79258	ENST00000378412.7	-20019	ENSG00000142606	MMEL1	membrane metalloendopeptidase like 1
chr1	2653733	2654586	854	855	2654169	18	4.65095	2.673	1.53551	10_sample_peak_48	Intron (ENST00000401095.8/100287898, intron 6 of 8)	1	2590643	2632990	42348	2	79258	ENST00000378412.7	-20743	ENSG00000142606	MMEL1	membrane metalloendopeptidase like 1
chr1	2655572	2656226	655	656	2656055	20	5.65914	2.93172	2.10444	10_sample_peak_49b	Intron (ENST00000401095.8/100287898, intron 6 of 8)	1	2590643	2632990	42348	2	79258	ENST00000378412.7	-22582	ENSG00000142606	MMEL1	membrane metalloendopeptidase like 1
chr1	2655572	2656226	655	656	2655846	14	4.49123	2.89846	1.4344	10_sample_peak_49a	Intron (ENST00000401095.8/100287898, intron 6 of 8)	1	2590643	2632990	42348	2	79258	ENST00000378412.7	-22582	ENSG00000142606	MMEL1	membrane metalloendopeptidase like 1
chr1	2688214	2688498	285	286	2688438	13	4.86407	3.18038	1.62862	10_sample_peak_50	Intron (ENST00000401095.8/100287898, intron 6 of 8)	1	2590643	2632990	42348	2	79258	ENST00000378412.7	-55224	ENSG00000142606	MMEL1	membrane metalloendopeptidase like 1
chr1	2785129	2785465	337	338	2785222	9	4.83709	3.6501	1.62862	10_sample_peak_51	Intron (ENST00000401095.8/100287898, intron 5 of 8)	1	2641368	2789665	148298	2	100287898	ENST00000637179.1	4200	ENSG00000215912	TTC34	tetratricopeptide repeat domain 34
chr1	2800261	2800601	341	342	2800554	10	5.74286	4.07646	2.10444	10_sample_peak_52	Promoter (1-2kb)	1	2635976	2801717	165742	2	100287898	ENST00000401095.8	1116	ENSG00000215912	TTC34	tetratricopeptide repeat domain 34
chr1	2803140	2804020	881	882	2803685	11	6.5904	4.44281	2.62498	10_sample_peak_53	Promoter (1-2kb)	1	2635976	2801717	165742	2	100287898	ENST00000401095.8	-1423	ENSG00000215912	TTC34	tetratricopeptide repeat domain 34
chr1	2806813	2807364	552	553	2806996	12	7.47815	4.81304	3.24375	10_sample_peak_54	Distal Intergenic	1	2635976	2801717	165742	2	100287898	ENST00000401095.8	-5096	ENSG00000215912	TTC34	tetratricopeptide repeat domain 34
chr1	2893462	2893826	365	366	2893644	14	9.35505	5.55881	4.71466	10_sample_peak_55	Distal Intergenic	1	2635976	2801717	165742	2	100287898	ENST00000401095.8	-91745	ENSG00000215912	TTC34	tetratricopeptide repeat domain 34
chr1	2948686	2949011	326	327	2948765	10	5.74286	4.07646	2.10444	10_sample_peak_56	Distal Intergenic	1	3021483	3022903	1421	1	140625	ENST00000378404.3	-72472	ENSG00000169717	ACTRT2	actin related protein T2
chr1	3098270	3098735	466	467	3098365	9	4.92523	3.70587	1.62862	10_sample_peak_57	Intron (ENST00000511072.5/63976, intron 1 of 15)	1	3069211	3438621	369411	1	63976	ENST00000270722.9	29059	ENSG00000142611	PRDM16	PR/SET domain 16
chr1	3466464	3467001	538	539	3466872	11	5.95226	4.05274	2.24255	10_sample_peak_58	Promoter (<=1kb)	1	3466971	3481113	14143	1	27237	ENST00000378371.6	0	ENSG00000130762	ARHGEF16	Rho guanine nucleotide exchange factor 16
chr1	3469029	3469392	364	365	3469165	11	6.52902	4.40498	2.62498	10_sample_peak_59	Promoter (<=1kb)	1	3468544	3473521	4978	1	27237	ENST00000445297.5	485	ENSG00000130762	ARHGEF16	Rho guanine nucleotide exchange factor 16
chr1	3497814	3498382	569	570	3498095	12	7.48567	4.81763	3.24375	10_sample_peak_60	Promoter (1-2kb)	1	3490925	3496717	5793	2	1953	ENST00000491842.1	-1097	ENSG00000162591	MEGF6	multiple EGF like domains 6
chr1	3520718	3521068	351	352	3520799	9	4.91965	3.70234	1.62862	10_sample_peak_61	Intron (ENST00000294599.8/1953, intron 2 of 29)	1	3489920	3531448	41529	2	1953	ENST00000294599.8	10380	ENSG00000162591	MEGF6	multiple EGF like domains 6
chr1	3523751	3524289	539	540	3524005	15	10.3321	5.9294	5.54685	10_sample_peak_62	Exon (ENST00000294599.8/1953, exon 2 of 30)	1	3489920	3531448	41529	2	1953	ENST00000294599.8	7159	ENSG00000162591	MEGF6	multiple EGF like domains 6
chr1	3562608	3562898	291	292	3562699	9	4.92523	3.70587	1.62862	10_sample_peak_63	Promoter (1-2kb)	1	3560695	3560790	96	2	693135	ENST00000385042.1	-1818	ENSG00000207776	MIR551A	microRNA 551a
chr1	3592473	3593264	792	793	3593118	14	8.52479	5.06592	4.03537	10_sample_peak_64b	Intron (ENST00000356575.8/1953, intron 3 of 36)	1	3490562	3611277	120716	2	1953	ENST00000485002.6	18013	ENSG00000162591	MEGF6	multiple EGF like domains 6
chr1	3592473	3593264	792	793	3592808	11	5.95226	4.05274	2.24255	10_sample_peak_64a	Intron (ENST00000356575.8/1953, intron 3 of 36)	1	3490562	3611277	120716	2	1953	ENST00000485002.6	18013	ENSG00000162591	MEGF6	multiple EGF like domains 6
chr1	3600219	3600793	575	576	3600322	12	6.77901	4.39046	2.75137	10_sample_peak_65	Intron (ENST00000356575.8/1953, intron 2 of 36)	1	3490562	3611277	120716	2	1953	ENST00000485002.6	10484	ENSG00000162591	MEGF6	multiple EGF like domains 6
chr1	3682622	3683000	379	380	3682707	9	4.91965	3.70234	1.62862	10_sample_peak_66	Promoter (<=1kb)	1	3682366	3733079	50714	1	7161	ENST00000604479.5	256	ENSG00000078900	TP73	tumor protein p73
chr1	3686399	3687483	1085	1086	3687008	11	6.59728	4.44705	2.62498	10_sample_peak_67	Intron (ENST00000378295.8/7161, intron 3 of 13)	1	3690672	3733292	42621	1	7161	ENST00000378280.5	-3189	ENSG00000078900	TP73	tumor protein p73
chr1	3690366	3690732	367	368	3690444	11	6.59728	4.44705	2.62498	10_sample_peak_68	Promoter (<=1kb)	1	3690672	3733292	42621	1	7161	ENST00000378280.5	0	ENSG00000078900	TP73	tumor protein p73
chr1	3692493	3692870	378	379	3692790	11	6.59728	4.44705	2.62498	10_sample_peak_69	Promoter (1-2kb)	1	3690707	3729751	39045	1	7161	ENST00000603364.5	1786	ENSG00000078900	TP73	tumor protein p73
chr1	3708083	3708516	434	435	3708269	9	4.92523	3.70587	1.62862	10_sample_peak_70	Exon (ENST00000604194.1/7161, exon 2 of 2)	1	3698058	3733091	35034	1	7161	ENST00000378290.4	10025	ENSG00000078900	TP73	tumor protein p73
chr1	3732044	3732381	338	339	3732270	9	4.92523	3.70587	1.62862	10_sample_peak_71	Intron (ENST00000378295.8/7161, intron 13 of 13)	1	3727478	3733367	5890	1	7161	ENST00000604566.1	4566	ENSG00000078900	TP73	tumor protein p73
chr1	3777086	3777636	551	552	3777129	12	7.48567	4.81763	3.24375	10_sample_peak_72	Downstream (<1kb)	1	3772825	3775388	2564	1	388588	ENST00000452264.1	4261	ENSG00000235169	SMIM1	small integral membrane protein 1 (Vel blood group)
chr1	4712266	4712572	307	308	4712508	13	8.04305	4.96987	3.67541	10_sample_peak_73	Promoter (1-2kb)	1	4711155	4712165	1011	1	55966	ENST00000466761.1	1111	ENSG00000196581	AJAP1	adherens junctions associated protein 1
chr1	5599859	5600173	315	316	5600148	9	4.92523	3.70587	1.62862	10_sample_peak_74	Intron (ENST00000637702.1/ENST00000637702.1, intron 1 of 2)	1	5862672	5862741	70	2	100616421	ENST00000582517.1	262568	ENSG00000264101	MIR4689	microRNA 4689
chr1	5889908	5890195	288	289	5890112	10	5.12199	3.69209	1.76878	10_sample_peak_75	Intron (ENST00000478423.6/261734, intron 13 of 25)	1	5876879	5882849	5971	2	261734	ENST00000470763.1	-7059	ENSG00000131697	NPHP4	nephrocystin 4
chr1	6263925	6264285	361	362	6264227	10	5.3315	3.821	1.90904	10_sample_peak_76	Promoter (2-3kb)	1	6247346	6260975	13630	2	387509	ENST00000377893.2	-2950	ENSG00000158292	GPR153	G protein-coupled receptor 153
chr1	6268520	6268979	460	461	6268608	9	4.28703	3.30499	1.31474	10_sample_peak_77	Intron (ENST00000608083.5/11332, intron 8 of 8)	1	6247346	6260975	13630	2	387509	ENST00000377893.2	-7545	ENSG00000158292	GPR153	G protein-coupled receptor 153
chr1	6275804	6276159	356	357	6275879	9	4.41184	3.38278	1.3861	10_sample_peak_78	Intron (ENST00000608083.5/11332, intron 8 of 8)	1	6247346	6260975	13630	2	387509	ENST00000377893.2	-14829	ENSG00000158292	GPR153	G protein-coupled receptor 153
chr1	6449415	6449690	276	277	6449463	12	4.6728	3.18509	1.54389	10_sample_peak_79	Promoter (<=1kb)	1	6449055	6460926	11872	1	83715	ENST00000633239.1	360	ENSG00000187017	ESPN	espin
chr1	6461487	6461960	474	475	6461564	12	5.58335	3.69188	2.05779	10_sample_peak_80	Promoter (<=1kb)	1	6461756	6462607	852	2	8718	ENST00000475730.5	647	ENSG00000215788	TNFRSF25	TNF receptor superfamily member 25
chr1	6469228	6469646	419	420	6469470	10	5.74286	4.07646	2.10444	10_sample_peak_81	Promoter (1-2kb)	1	6467122	6471583	4462	2	57449	ENST00000487949.4	1937	ENSG00000171680	PLEKHG5	pleckstrin homology and RhoGEF domain containing G5
chr1	6474032	6474606	575	576	6474375	12	7.47815	4.81304	3.24375	10_sample_peak_82	Promoter (2-3kb)	1	6467122	6471583	4462	2	57449	ENST00000487949.4	-2449	ENSG00000171680	PLEKHG5	pleckstrin homology and RhoGEF domain containing G5
chr1	6583053	6583362	310	311	6583187	15	10.3321	5.9294	5.54685	10_sample_peak_83	Promoter (1-2kb)	1	6585302	6589280	3979	1	3104	ENST00000482360.5	-1940	ENSG00000204859	ZBTB48	zinc finger and BTB domain containing 48
chr1	6599665	6599945	281	282	6599793	9	4.64751	3.53053	1.53215	10_sample_peak_84	Promoter (<=1kb)	1	6593381	6599816	6436	2	9903	ENST00000496707.5	0	ENSG00000162413	KLHL21	kelch like family member 21
chr1	7052976	7053388	413	414	7053296	11	6.59728	4.44705	2.62498	10_sample_peak_85	Intron (ENST00000303635.11/23261, intron 3 of 22)	1	6874056	6887842	13787	1	23261	ENST00000467267.1	178920	ENSG00000171735	CAMTA1	calmodulin binding transcription activator 1
chr1	7513769	7514397	629	630	7514004	10	5.55468	3.95924	2.05076	10_sample_peak_86	Intron (ENST00000303635.11/23261, intron 6 of 22)	1	7382487	7389754	7268	2	102725193	ENST00000618051.1	-124015	ENSG00000237728	LOC102725193	uncharacterized LOC102725193
chr1	9039273	9039579	307	308	9039348	10	5.74286	4.07646	2.10444	10_sample_peak_87	Promoter (<=1kb)	1	9038431	9039895	1465	2	6518	ENST00000487492.1	316	ENSG00000142583	SLC2A5	solute carrier family 2 member 5
chr1	9396173	9396508	336	337	9396335	10	4.76665	3.47562	1.61066	10_sample_peak_88	Distal Intergenic	1	9426975	9428916	1942	2	100506022	ENST00000641507.1	32408	ENSG00000284693	LINC02606	long intergenic non-protein coding RNA 2606
chr1	9520985	9521298	314	315	9521068	10	4.63124	3.39391	1.51892	10_sample_peak_89	Distal Intergenic	1	9539482	9585179	45698	1	84275	ENST00000302692.6	-18184	ENSG00000171612	SLC25A33	solute carrier family 25 member 33
chr1	9941377	9941724	348	349	9941454	9	4.6783	3.54991	1.54734	10_sample_peak_90	Promoter (1-2kb)	1	9929720	9942768	13049	2	84328	ENST00000400903.6	1044	ENSG00000162441	LZIC	leucine zipper and CTNNBIP1 domain containing
chr1	9986923	9987318	396	397	9987045	10	5.02952	3.63549	1.71154	10_sample_peak_91	Distal Intergenic	1	9981052	9985501	4450	1	64802	ENST00000496751.1	5871	ENSG00000173614	NMNAT1	nicotinamide nucleotide adenylyltransferase 1
chr1	10678553	10679067	515	516	10678673	10	5.74286	4.07646	2.10444	10_sample_peak_92	Intron (ENST00000377022.7/54897, intron 4 of 20)	1	10660737	10693912	33176	2	54897	ENST00000478728.2	14845	ENSG00000130940	CASZ1	castor zinc finger 1
chr1	11163280	11163803	524	525	11163406	13	5.70159	3.62622	2.10444	10_sample_peak_93	Intron (ENST00000361445.8/2475, intron 29 of 57)	1	11131594	11145025	13432	2	2475	ENST00000495435.1	-18255	ENSG00000198793	MTOR	mechanistic target of rapamycin kinase
chr1	12087301	12087650	350	351	12087527	10	4.63124	3.39391	1.51892	10_sample_peak_94	Intron (ENST00000417814.3/943, intron 1 of 13)	1	12063470	12143117	79648	1	943	ENST00000514649.5	23831	ENSG00000120949	TNFRSF8	TNF receptor superfamily member 8
chr1	14356603	14357002	400	401	14356682	11	4.42527	3.15675	1.38765	10_sample_peak_95	Intron (ENST00000636203.1/23254, intron 2 of 16)	1	14348955	14391575	42621	2	105376762	ENST00000447908.2	34573	NA	KAZN-AS1	KAZN antisense RNA 1
chr1	14734978	14735276	299	300	14735113	11	6.59728	4.44705	2.62498	10_sample_peak_96	Intron (ENST00000636203.1/23254, intron 3 of 16)	1	14598717	15065797	467081	1	23254	ENST00000503743.5	136261	ENSG00000189337	KAZN	kazrin, periplakin interacting protein
chr1	15428926	15429541	616	617	15429060	10	5.21708	3.75049	1.82045	10_sample_peak_97	3' UTR	1	15438439	15446654	8216	1	11330	ENST00000375949.4	-8898	ENSG00000162438	CTRC	chymotrypsin C
chr1	15727381	15727682	302	303	15727591	11	6.59728	4.44705	2.62498	10_sample_peak_98	Promoter (2-3kb)	1	15729845	15734115	4271	1	23207	ENST00000477849.1	-2163	ENSG00000116786	PLEKHM2	pleckstrin homology and RUN domain containing M2
chr1	15741453	15741853	401	402	15741544	9	4.40302	3.37728	1.38021	10_sample_peak_99	Promoter (<=1kb)	1	15742422	15747982	5561	1	388595	ENST00000375782.1	-569	ENSG00000162460	TMEM82	transmembrane protein 82
chr1	15759791	15760478	688	689	15759965	10	5.15934	3.71501	1.78343	10_sample_peak_100a	Promoter (<=1kb)	1	15758797	15767437	8641	1	54751	ENST00000431771.6	994	ENSG00000162458	FBLIM1	filamin binding LIM protein 1
chr1	15759791	15760478	688	689	15760388	14	6.03179	3.67511	2.29598	10_sample_peak_100b	Promoter (<=1kb)	1	15758797	15767437	8641	1	54751	ENST00000431771.6	994	ENSG00000162458	FBLIM1	filamin binding LIM protein 1
chr1	16064241	16064648	408	409	16064323	9	4.40302	3.37728	1.38021	10_sample_peak_101	Intron (ENST00000375662.4/348487, intron 1 of 6)	1	16057769	16073626	15858	2	348487	ENST00000375662.4	8978	ENSG00000185519	FAM131C	family with sequence similarity 131 member C
chr1	16147887	16148235	349	350	16147979	9	4.40302	3.37728	1.38021	10_sample_peak_102	Promoter (1-2kb)	1	16134560	16146450	11891	2	1969	ENST00000480202.1	-1437	ENSG00000142627	EPHA2	EPH receptor A2
chr1	16198905	16199272	368	369	16199130	13	8.40563	5.18822	3.94054	10_sample_peak_103	Exon (ENST00000478117.5/128272, exon 10 of 11)	1	16204900	16206526	1627	2	128272	ENST00000478210.1	7254	ENSG00000142632	ARHGEF19	Rho guanine nucleotide exchange factor 19
chr1	16624148	16624486	339	340	16624248	22	6.15769	2.978	2.38038	10_sample_peak_104	Promoter (1-2kb)	1	16618253	16626386	8134	2	84809	ENST00000639481.1	1900	ENSG00000215908	CROCCP2	CROCC pseudogene 2
chr1	16630780	16631615	836	837	16631129	24	6.96518	3.12366	2.89186	10_sample_peak_105a	Promoter (<=1kb)	1	16618256	16631109	12854	2	84809	ENST00000639594.1	0	ENSG00000215908	CROCCP2	CROCC pseudogene 2
chr1	16630780	16631615	836	837	16631402	22	5.52883	2.75607	2.03422	10_sample_peak_105b	Promoter (<=1kb)	1	16618256	16631109	12854	2	84809	ENST00000639594.1	0	ENSG00000215908	CROCCP2	CROCC pseudogene 2
chr1	16700252	16700531	280	281	16700511	10	5.74286	4.07646	2.10444	10_sample_peak_106	Intron (ENST00000270691.8/284729, intron 6 of 10)	1	16687339	16692309	4971	2	284729	ENST00000414828.1	-7943	ENSG00000268869	ESPNP	espin pseudogene
chr1	16924815	16925166	352	353	16924944	9	4.92523	3.70587	1.62862	10_sample_peak_107	Promoter (2-3kb)	1	16922767	16954362	31596	1	9696	ENST00000467938.5	2048	ENSG00000058453	CROCC	ciliary rootlet coiled-coil, rootletin
chr1	16938465	16938930	466	467	16938595	13	8.40563	5.18822	3.94054	10_sample_peak_108	Promoter (<=1kb)	1	16938909	16954357	15449	1	9696	ENST00000494191.6	0	ENSG00000058453	CROCC	ciliary rootlet coiled-coil, rootletin
chr1	18920378	18920712	335	336	18920486	12	7.48567	4.81763	3.24375	10_sample_peak_109	Promoter (<=1kb)	1	18849273	18921121	71849	2	8659	ENST00000494072.3	409	ENSG00000159423	ALDH4A1	aldehyde dehydrogenase 4 family member A1
chr1	19652713	19653217	505	506	19652907	11	5.36719	3.70245	1.91717	10_sample_peak_110	Intron (ENST00000602662.1/100532736, intron 1 of 3)	1	19647610	19658456	10847	1	4681	ENST00000548815.2	5103	ENSG00000158747	NBL1	NBL1, DAN family BMP antagonist
chr1	20688082	20688582	501	502	20688173	10	4.63124	3.39391	1.51892	10_sample_peak_111	Promoter (1-2kb)	1	20670429	20686375	15947	2	57576	ENST00000498225.1	-1707	ENSG00000117245	KIF17	kinesin family member 17
chr1	22593634	22593926	293	294	22593834	12	5.58335	3.69188	2.05779	10_sample_peak_112	Exon (ENST00000166244.7/2046, exon 7 of 17)	1	22563564	22603594	40031	1	2046	ENST00000166244.7	30070	ENSG00000070886	EPHA8	EPH receptor A8
chr1	22601705	22602106	402	403	22602034	10	5.15934	3.71501	1.78343	10_sample_peak_113	3' UTR	1	22633258	22633366	109	2	102466615	ENST00000614019.2	31260	ENSG00000276835	MIR6127	microRNA 6127
chr1	24731598	24731926	329	330	24731685	9	4.85343	3.66043	1.62862	10_sample_peak_114	Distal Intergenic	1	24745357	24844324	98968	1	25932	ENST00000374379.8	-13431	ENSG00000169504	CLIC4	chloride intracellular channel 4
chr1	24863192	24864045	854	855	24863525	12	4.6728	3.18509	1.54389	10_sample_peak_115	Distal Intergenic	1	24919345	24919416	72	2	102465437	ENST00000614863.1	55371	ENSG00000278034	MIR6731	microRNA 6731
chr1	24913568	24913848	281	282	24913653	10	5.74286	4.07646	2.10444	10_sample_peak_116	Intron (ENST00000399916.5/864, intron 4 of 5)	1	24919345	24919416	72	2	102465437	ENST00000614863.1	5568	ENSG00000278034	MIR6731	microRNA 6731
chr1	26022856	26023246	391	392	26022953	9	4.48352	3.42761	1.42792	10_sample_peak_117	Promoter (<=1kb)	1	26023189	26031555	8367	1	2134	ENST00000484339.1	0	ENSG00000158008	EXTL1	exostosin like glycosyltransferase 1
chr1	27062822	27063103	282	283	27062953	12	6.65849	4.31855	2.67345	10_sample_peak_118	Distal Intergenic	1	27100345	27102795	2451	2	6548	ENST00000447808.1	39692	ENSG00000090020	SLC9A1	solute carrier family 9 member A1
chr1	27321368	27321658	291	292	27321538	13	7.82075	4.83711	3.49838	10_sample_peak_119	Promoter (<=1kb)	1	27322145	27336399	14255	1	84065	ENST00000611517.4	-487	ENSG00000186501	TMEM222	transmembrane protein 222
chr1	29102800	29103137	338	339	29102882	11	5.92826	4.03822	2.2361	10_sample_peak_120	Intron (ENST00000642260.1/2035, intron 17 of 20)	1	29097587	29109738	12152	1	2035	ENST00000462032.1	5213	ENSG00000159023	EPB41	erythrocyte membrane protein band 4.1
chr1	29329395	29329745	351	352	29329655	9	4.60189	3.50185	1.51234	10_sample_peak_121	Exon (ENST00000417651.1/101928460, exon 3 of 3)	1	29323218	29325650	2433	1	10076	ENST00000492954.1	6177	ENSG00000060656	PTPRU	protein tyrosine phosphatase receptor type U
chr1	29402081	29402560	480	481	29402233	14	4.77089	3.03446	1.61287	10_sample_peak_122	Distal Intergenic	1	29329620	29350114	20495	2	101928460	ENST00000417651.1	-51967	ENSG00000230523	LINC01756	long intergenic non-protein coding RNA 1756
chr1	31683610	31683951	342	343	31683694	9	4.77259	3.60935	1.61356	10_sample_peak_123	Promoter (<=1kb)	1	31672430	31683748	11319	2	1307	ENST00000458715.5	0	ENSG00000084636	COL16A1	collagen type XVI alpha 1 chain
chr1	31698711	31699030	320	321	31698842	9	4.40302	3.37728	1.38021	10_sample_peak_124	Promoter (1-2kb)	1	31688861	31697010	8150	2	1307	ENST00000373667.4	-1701	ENSG00000084636	COL16A1	collagen type XVI alpha 1 chain
chr1	32276233	32276770	538	539	32276766	10	4.63124	3.39391	1.51892	10_sample_peak_125	Promoter (<=1kb)	1	32275620	32277173	1554	1	3932	ENST00000469956.1	613	ENSG00000182866	LCK	LCK proto-oncogene, Src family tyrosine kinase
chr1	35055371	35055812	442	443	35055493	22	11.9949	5.41514	7.04054	10_sample_peak_126	Intron (ENST00000650449.1/79830, intron 2 of 12)	1	35059786	35113215	53430	1	79830	ENST00000417119.5	-3974	ENSG00000197056	ZMYM1	zinc finger MYM-type containing 1
chr1	36689527	36689910	384	385	36689761	11	6.48862	4.38011	2.61665	10_sample_peak_127	Distal Intergenic	1	36849948	36853687	3740	2	2899	ENST00000479620.1	163777	ENSG00000163873	GRIK3	glutamate ionotropic receptor kainate type subunit 3
chr1	40313287	40313587	301	302	40313376	10	5.15934	3.71501	1.78343	10_sample_peak_128	Promoter (1-2kb)	1	40310111	40315438	5328	2	1298	ENST00000488463.6	1851	ENSG00000049089	COL9A2	collagen type IX alpha 2 chain
chr1	40388083	40388375	293	294	40388340	12	6.47625	4.21041	2.60619	10_sample_peak_129	Intron (ENST00000435168.6/64744, intron 2 of 6)	1	40393345	40423324	29980	1	64744	ENST00000614549.4	-4970	ENSG00000084070	SMAP2	small ArfGAP2
chr1	40577601	40578052	452	453	40577675	10	4.63124	3.39391	1.51892	10_sample_peak_130	Distal Intergenic	1	40541314	40546708	5395	1	127396	ENST00000472043.1	36287	ENSG00000117010	ZNF684	zinc finger protein 684
chr1	41676038	41676324	287	288	41676284	12	5.58335	3.69188	2.05779	10_sample_peak_131	Intron (ENST00000372583.5/59269, intron 2 of 8)	1	41506365	41662325	155961	2	59269	ENST00000643665.1	-13713	ENSG00000127124	HIVEP3	human immunodeficiency virus type I enhancer binding protein 3
chr1	42062104	42062423	320	321	42062399	18	5.46845	3.00509	1.99028	10_sample_peak_132	Distal Intergenic	1	41847191	42035925	188735	2	59269	ENST00000489103.5	-26179	ENSG00000127124	HIVEP3	human immunodeficiency virus type I enhancer binding protein 3
chr1	42501896	42502174	279	280	42501978	10	4.63124	3.39391	1.51892	10_sample_peak_133	Intron (ENST00000477155.5/728621, intron 7 of 22)	1	42497111	42581416	84306	1	728621	ENST00000509712.6	4785	ENSG00000186409	CCDC30	coiled-coil domain containing 30
chr1	43316822	43317259	438	439	43317069	9	4.91965	3.70234	1.62862	10_sample_peak_134	Promoter (<=1kb)	1	43317930	43319482	1553	1	7075	ENST00000492599.1	-671	ENSG00000066056	TIE1	tyrosine kinase with immunoglobulin like and EGF like domains 1
chr1	46552074	46552496	423	424	46552462	9	4.92523	3.70587	1.62862	10_sample_peak_135	Promoter (<=1kb)	1	46547380	46551527	4148	2	148930	ENST00000481882.6	-547	ENSG00000162456	KNCN	kinocilin
chr1	49119231	49119512	282	283	49119353	11	4.68864	3.30687	1.55429	10_sample_peak_136	Intron (ENST00000456002.2/ENST00000456002.2, intron 2 of 3)	1	48583870	49045714	461845	2	84871	ENST00000416121.5	-73517	ENSG00000186094	AGBL4	ATP/GTP binding protein like 4
chr1	49935926	49936256	331	332	49936006	11	4.86398	3.40789	1.62862	10_sample_peak_137	Intron (ENST00000371839.5/84871, intron 1 of 13)	1	49527228	49851518	324291	2	84871	ENST00000497451.1	-84408	ENSG00000186094	AGBL4	ATP/GTP binding protein like 4
chr1	50082058	50082549	492	493	50082138	10	4.63124	3.39391	1.51892	10_sample_peak_138	Intron (ENST00000448907.6/1996, intron 1 of 6)	1	50103910	50203770	99861	1	1996	ENST00000371827.5	-21361	ENSG00000162374	ELAVL4	ELAV like RNA binding protein 4
chr1	51023725	51024462	738	739	51023792	15	5.04925	3.0757	1.72699	10_sample_peak_139	Distal Intergenic	1	51059837	51059905	69	1	100616189	ENST00000578133.1	-35375	ENSG00000265538	MIR4421	microRNA 4421
chr1	51703714	51704206	493	494	51703814	11	5.26212	3.6404	1.85613	10_sample_peak_140	Intron (ENST00000371714.5/114883, intron 6 of 25)	1	51714003	51756657	42655	1	114883	ENST00000484890.5	-9797	ENSG00000117859	OSBPL9	oxysterol binding protein like 9
chr1	55436217	55436530	314	315	55436487	13	5.64858	3.59741	2.10444	10_sample_peak_141	Intron (ENST00000643167.1/ENST00000643167.1, intron 1 of 3)	1	55225641	55225723	83	1	100616272	ENST00000581938.1	210576	ENSG00000265822	MIR4422	microRNA 4422
chr1	56680505	56680846	342	343	56680657	13	6.42963	4.02973	2.57138	10_sample_peak_142	Intron (ENST00000371244.8/5563, intron 2 of 8)	1	56645388	56715334	69947	1	5563	ENST00000610361.1	35117	ENSG00000162409	PRKAA2	protein kinase AMP-activated catalytic subunit alpha 2
chr1	62567119	62567462	344	345	62567209	15	6.32336	3.6997	2.49924	10_sample_peak_143	Intron (ENST00000251157.10/85440, intron 18 of 49)	1	62539844	62561669	21826	2	85440	ENST00000634929.1	-5450	ENSG00000116641	DOCK7	dedicator of cytokinesis 7
chr1	63503450	63503882	433	434	63503565	11	4.42527	3.15675	1.38765	10_sample_peak_144	Intron (ENST00000371092.7/23421, intron 3 of 9)	1	63449303	63490214	40912	2	23421	ENST00000476508.5	-13236	ENSG00000142856	ITGB3BP	integrin subunit beta 3 binding protein
chr1	66186630	66186950	321	322	66186711	15	4.71328	2.91854	1.57267	10_sample_peak_145	Intron (ENST00000329654.8/5142, intron 3 of 16)	1	66152390	66332590	180201	1	5142	ENST00000412480.6	34240	ENSG00000184588	PDE4B	phosphodiesterase 4B
chr1	69447190	69447623	434	435	69447315	13	6.12294	3.85801	2.3643	10_sample_peak_146	Distal Intergenic	1	69433255	69435409	2155	1	105378788	ENST00000448001.1	13935	ENSG00000229639	LINC01758	long intergenic non-protein coding RNA 1758
chr1	69487576	69487853	278	279	69487751	12	5.09981	3.41981	1.75056	10_sample_peak_147	Distal Intergenic	1	69433255	69435409	2155	1	105378788	ENST00000448001.1	54321	ENSG00000229639	LINC01758	long intergenic non-protein coding RNA 1758
chr1	74240990	74241394	405	406	74241084	12	6.13682	4.01098	2.3643	10_sample_peak_148	Intron (ENST00000557284.6/100526835, intron 4 of 26)	1	74235401	74544424	309024	1	51086	ENST00000326637.7	5589	ENSG00000116783	TNNI3K	TNNI3 interacting kinase
chr1	75782517	75782820	304	305	75782750	13	4.92052	3.20979	1.62862	10_sample_peak_149	Intron (ENST00000528016.1/5876, intron 3 of 4)	1	75786197	75794833	8637	1	5876	ENST00000496055.5	-3377	ENSG00000137955	RABGGTB	Rab geranylgeranyltransferase subunit beta
chr1	76485486	76485914	429	430	76485616	12	4.29244	2.98052	1.31474	10_sample_peak_150	Intron (ENST00000328299.3/256435, intron 3 of 4)	1	76313913	76577209	263297	1	256435	ENST00000464140.1	171573	ENSG00000184005	ST6GALNAC3	ST6 N-acetylgalactosaminide alpha-2,6-sialyltransferase 3
chr1	80077513	80077819	307	308	80077744	15	6.26142	3.66834	2.45812	10_sample_peak_151	Distal Intergenic	1	80535755	80646788	111034	1	101927412	ENST00000418041.5	-457936	ENSG00000234184	LINC01781	long intergenic non-protein coding RNA 1781
chr1	85512862	85513154	293	294	85513053	24	6.0808	2.82682	2.3338	10_sample_peak_152	Intron (ENST00000535924.6/23576, intron 1 of 6)	1	85482281	85496281	14001	2	23576	ENST00000488557.6	-16581	ENSG00000153904	DDAH1	dimethylarginine dimethylaminohydrolase 1
chr1	85872218	85872604	387	388	85872293	20	5.09078	2.71786	1.75056	10_sample_peak_153	Intron (ENST00000370571.6/255631, intron 35 of 59)	1	85734789	85744749	9961	2	255631	ENST00000473734.1	-127469	ENSG00000171502	COL24A1	collagen type XXIV alpha 1 chain
chr1	86133350	86133645	296	297	86133492	17	4.35166	2.61518	1.35803	10_sample_peak_154	Intron (ENST00000370571.6/255631, intron 2 of 59)	1	85729233	86156763	427531	2	255631	ENST00000370571.6	23118	ENSG00000171502	COL24A1	collagen type XXIV alpha 1 chain
chr1	86350997	86351632	636	637	86351582	19	5.02017	2.75378	1.70374	10_sample_peak_155b	3' UTR	1	86352920	86355317	2398	2	57489	ENST00000473792.2	3685	ENSG00000122417	ODF2L	outer dense fiber of sperm tails 2 like
chr1	86350997	86351632	636	637	86351083	21	4.83425	2.56898	1.62862	10_sample_peak_155a	3' UTR	1	86352920	86355317	2398	2	57489	ENST00000473792.2	3685	ENSG00000122417	ODF2L	outer dense fiber of sperm tails 2 like
chr1	90172082	90172380	299	300	90172187	20	6.65282	3.32141	2.67295	10_sample_peak_156	Distal Intergenic	1	89995137	90035531	40395	1	284695	ENST00000370447.3	176945	ENSG00000162664	ZNF326	zinc finger protein 326
chr1	93860848	93861122	275	276	93861012	10	4.63124	3.39391	1.51892	10_sample_peak_157	Distal Intergenic	1	93869780	93870997	1218	2	30836	ENST00000462746.6	9875	ENSG00000067334	DNTTIP2	deoxynucleotidyltransferase terminal interacting protein 2
chr1	93910944	93911855	912	913	93910986	12	5.58335	3.69188	2.05779	10_sample_peak_158	Promoter (1-2kb)	1	93887034	93909456	22423	2	2730	ENST00000615724.1	-1488	ENSG00000023909	GCLM	glutamate-cysteine ligase modifier subunit
chr1	111093960	111094294	335	336	111094053	10	5.74286	4.07646	2.10444	10_sample_peak_159	Distal Intergenic	1	111118560	111120596	2037	2	128338	ENST00000477588.5	26302	ENSG00000156171	DRAM2	DNA damage regulated autophagy modulator 2
chr1	113318741	113319108	368	369	113318832	11	5.95226	4.05274	2.24255	10_sample_peak_160	Distal Intergenic	1	113390749	113682434	291686	1	260425	ENST00000369617.8	-71641	ENSG00000081026	MAGI3	membrane associated guanylate kinase, WW and PDZ domain containing 3
chr1	118696885	118697185	301	302	118696981	9	4.31431	3.32196	1.32881	10_sample_peak_161	Distal Intergenic	1	118883047	118914125	31079	2	6913	ENST00000449873.5	216940	ENSG00000092607	TBX15	T-box 15
chr1	119152798	119153135	338	339	119152932	9	4.92523	3.70587	1.62862	10_sample_peak_162	Intron (ENST00000440150.5/101929147, intron 2 of 3)	1	119146409	119147033	625	1	101929147	ENST00000445565.1	6389	ENSG00000231365	WARS2-AS1	WARS2 antisense RNA 1
chr1	121599114	121599587	474	475	121599238	19	4.59076	2.58957	1.50705	10_sample_peak_163	Distal Intergenic	1	121519345	121568791	49447	1	647121	ENST00000458200.2	79769	ENSG00000231752	EMBP1	embigin pseudogene 1
chr1	121743372	121743729	358	359	121743540	83	19.299	3.17071	13.9587	10_sample_peak_164	Distal Intergenic	1	121519345	121568791	49447	1	647121	ENST00000458200.2	224027	ENSG00000231752	EMBP1	embigin pseudogene 1
chr1	121750228	121750549	322	323	121750373	19	12.1388	6.08159	7.17136	10_sample_peak_165	Distal Intergenic	1	121519345	121568791	49447	1	647121	ENST00000458200.2	230883	ENSG00000231752	EMBP1	embigin pseudogene 1
chr1	121751799	121752661	863	864	121752421	47	15.0794	3.84442	9.9172	10_sample_peak_166b	Distal Intergenic	1	121519345	121568791	49447	1	647121	ENST00000458200.2	232454	ENSG00000231752	EMBP1	embigin pseudogene 1
chr1	121751799	121752661	863	864	121751894	17	7.9286	4.23793	3.58032	10_sample_peak_166a	Distal Intergenic	1	121519345	121568791	49447	1	647121	ENST00000458200.2	232454	ENSG00000231752	EMBP1	embigin pseudogene 1
chr1	121765593	121765988	396	397	121765910	54	9.2929	2.49883	4.68284	10_sample_peak_167	Distal Intergenic	1	121519345	121568791	49447	1	647121	ENST00000458200.2	246248	ENSG00000231752	EMBP1	embigin pseudogene 1
chr1	121768678	121769094	417	418	121768778	24	6.96518	3.12366	2.89186	10_sample_peak_168	Distal Intergenic	1	121519345	121568791	49447	1	647121	ENST00000458200.2	249333	ENSG00000231752	EMBP1	embigin pseudogene 1
chr1	121771536	121771812	277	278	121771670	65	18.6718	3.64875	13.3518	10_sample_peak_169	Distal Intergenic	1	121519345	121568791	49447	1	647121	ENST00000458200.2	252191	ENSG00000231752	EMBP1	embigin pseudogene 1
chr1	121775074	121775510	437	438	121775275	202	88.9491	6.06043	82.7505	10_sample_peak_170	Distal Intergenic	1	121519345	121568791	49447	1	647121	ENST00000458200.2	255729	ENSG00000231752	EMBP1	embigin pseudogene 1
chr1	125167561	125168022	462	463	125167927	240	19.6329	1.91359	14.2827	10_sample_peak_171b	Distal Intergenic	1	121519345	121568791	49447	1	647121	ENST00000458200.2	3648216	ENSG00000231752	EMBP1	embigin pseudogene 1
chr1	125167561	125168022	462	463	125167688	209	10.2248	1.60669	5.47003	10_sample_peak_171a	Distal Intergenic	1	121519345	121568791	49447	1	647121	ENST00000458200.2	3648216	ENSG00000231752	EMBP1	embigin pseudogene 1
chr1	125177811	125178558	748	749	125178276	691	65.1441	2.06787	59.1336	10_sample_peak_172	Distal Intergenic	1	121519345	121568791	49447	1	647121	ENST00000458200.2	3658466	ENSG00000231752	EMBP1	embigin pseudogene 1
chr1	125180028	125180465	438	439	125180223	4967	839.077	2.80356	830.985	10_sample_peak_173	Distal Intergenic	1	121519345	121568791	49447	1	647121	ENST00000458200.2	3660683	ENSG00000231752	EMBP1	embigin pseudogene 1
chr1	125181425	125181907	483	484	125181654	1296	140.851	2.21253	134.278	10_sample_peak_174	Distal Intergenic	1	121519345	121568791	49447	1	647121	ENST00000458200.2	3662080	ENSG00000231752	EMBP1	embigin pseudogene 1
chr1	125183531	125183865	335	336	125183759	2074	73.5931	1.53338	67.5151	10_sample_peak_175	Distal Intergenic	1	121519345	121568791	49447	1	647121	ENST00000458200.2	3664186	ENSG00000231752	EMBP1	embigin pseudogene 1
chr1	143184707	143185347	641	642	143185197	779	68.5958	2.01389	62.5496	10_sample_peak_176b	Distal Intergenic	1	143419625	143420207	583	2	645166	ENST00000622095.1	234860	NA	LSP1P5	LSP1 pseudogene 5
chr1	143184707	143185347	641	642	143184925	302	19.148	1.75898	13.8127	10_sample_peak_176a	Distal Intergenic	1	143419625	143420207	583	2	645166	ENST00000622095.1	234860	NA	LSP1P5	LSP1 pseudogene 5
chr1	143185880	143186204	325	326	143185968	44	4.35969	1.8504	1.3645	10_sample_peak_177	Distal Intergenic	1	143419625	143420207	583	2	645166	ENST00000622095.1	234003	NA	LSP1P5	LSP1 pseudogene 5
chr1	143186732	143187034	303	304	143186967	68	12.9643	2.723	7.93231	10_sample_peak_178	Distal Intergenic	1	143419625	143420207	583	2	645166	ENST00000622095.1	233173	NA	LSP1P5	LSP1 pseudogene 5
chr1	143189923	143190550	628	629	143190453	110	15.9958	2.4077	10.7828	10_sample_peak_179b	Distal Intergenic	1	143419625	143420207	583	2	645166	ENST00000622095.1	229657	NA	LSP1P5	LSP1 pseudogene 5
chr1	143189923	143190550	628	629	143190010	61	4.47329	1.70167	1.41896	10_sample_peak_179a	Distal Intergenic	1	143419625	143420207	583	2	645166	ENST00000622095.1	229657	NA	LSP1P5	LSP1 pseudogene 5
chr1	143192507	143193202	696	697	143192889	318	36.0353	2.21297	30.335	10_sample_peak_180	Distal Intergenic	1	143419625	143420207	583	2	645166	ENST00000622095.1	227005	NA	LSP1P5	LSP1 pseudogene 5
chr1	143194944	143195230	287	288	143195077	640	88.7698	2.47752	82.5735	10_sample_peak_181	Distal Intergenic	1	143419625	143420207	583	2	645166	ENST00000622095.1	224977	NA	LSP1P5	LSP1 pseudogene 5
chr1	143200277	143200591	315	316	143200409	64	25.2765	4.87766	19.7673	10_sample_peak_182	Distal Intergenic	1	143419625	143420207	583	2	645166	ENST00000622095.1	219616	NA	LSP1P5	LSP1 pseudogene 5
chr1	143201995	143202894	900	901	143202848	191	33.552	2.75729	27.8857	10_sample_peak_183b	Distal Intergenic	1	143419625	143420207	583	2	645166	ENST00000622095.1	217313	NA	LSP1P5	LSP1 pseudogene 5
chr1	143201995	143202894	900	901	143202289	233	93.6312	5.50332	87.3706	10_sample_peak_183a	Distal Intergenic	1	143419625	143420207	583	2	645166	ENST00000622095.1	217313	NA	LSP1P5	LSP1 pseudogene 5
chr1	143212167	143212573	407	408	143212320	200	47.5739	3.39499	41.7303	10_sample_peak_184	Distal Intergenic	1	143419625	143420207	583	2	645166	ENST00000622095.1	207634	NA	LSP1P5	LSP1 pseudogene 5
chr1	143215613	143215921	309	310	143215769	221	35.5714	2.63048	29.8771	10_sample_peak_185	Distal Intergenic	1	143419625	143420207	583	2	645166	ENST00000622095.1	204286	NA	LSP1P5	LSP1 pseudogene 5
chr1	143216371	143218198	1828	1829	143218140	209	27.5116	2.35272	21.9541	10_sample_peak_186d	Distal Intergenic	1	143419625	143420207	583	2	645166	ENST00000622095.1	202009	NA	LSP1P5	LSP1 pseudogene 5
chr1	143216371	143218198	1828	1829	143217421	574	76.4371	2.4217	70.3404	10_sample_peak_186c	Distal Intergenic	1	143419625	143420207	583	2	645166	ENST00000622095.1	202009	NA	LSP1P5	LSP1 pseudogene 5
chr1	143216371	143218198	1828	1829	143216906	184	11.1789	1.70794	6.30103	10_sample_peak_186b	Distal Intergenic	1	143419625	143420207	583	2	645166	ENST00000622095.1	202009	NA	LSP1P5	LSP1 pseudogene 5
chr1	143216371	143218198	1828	1829	143216581	126	5.4012	1.5151	1.93866	10_sample_peak_186a	Distal Intergenic	1	143419625	143420207	583	2	645166	ENST00000622095.1	202009	NA	LSP1P5	LSP1 pseudogene 5
chr1	143219626	143220440	815	816	143220221	254	22.7111	1.98501	17.2721	10_sample_peak_187b	Distal Intergenic	1	143419625	143420207	583	2	645166	ENST00000622095.1	199767	NA	LSP1P5	LSP1 pseudogene 5
chr1	143219626	143220440	815	816	143219863	237	33.8466	2.46563	28.1765	10_sample_peak_187a	Distal Intergenic	1	143419625	143420207	583	2	645166	ENST00000622095.1	199767	NA	LSP1P5	LSP1 pseudogene 5
chr1	143222004	143222810	807	808	143222645	186	25.1591	2.37597	19.6521	10_sample_peak_188b	Distal Intergenic	1	143419625	143420207	583	2	645166	ENST00000622095.1	197397	NA	LSP1P5	LSP1 pseudogene 5
chr1	143222004	143222810	807	808	143222170	178	10.4638	1.68786	5.65751	10_sample_peak_188a	Distal Intergenic	1	143419625	143420207	583	2	645166	ENST00000622095.1	197397	NA	LSP1P5	LSP1 pseudogene 5
chr1	143227356	143227916	561	562	143227468	32	4.5499	2.09906	1.47559	10_sample_peak_189	Distal Intergenic	1	143419625	143420207	583	2	645166	ENST00000622095.1	192291	NA	LSP1P5	LSP1 pseudogene 5
chr1	143229267	143229676	410	411	143229435	66	27.5867	5.19411	22.0275	10_sample_peak_190	Distal Intergenic	1	143419625	143420207	583	2	645166	ENST00000622095.1	190531	NA	LSP1P5	LSP1 pseudogene 5
chr1	143231376	143231924	549	550	143231480	145	11.1004	1.83144	6.22971	10_sample_peak_191	Distal Intergenic	1	143419625	143420207	583	2	645166	ENST00000622095.1	188283	NA	LSP1P5	LSP1 pseudogene 5
chr1	143233902	143234411	510	511	143234130	48	9.39573	2.66761	4.74979	10_sample_peak_192	Distal Intergenic	1	143419625	143420207	583	2	645166	ENST00000622095.1	185796	NA	LSP1P5	LSP1 pseudogene 5
chr1	143236782	143237225	444	445	143237061	88	31.3321	4.55817	25.6975	10_sample_peak_193	Distal Intergenic	1	143419625	143420207	583	2	645166	ENST00000622095.1	182982	NA	LSP1P5	LSP1 pseudogene 5
chr1	143237758	143238246	489	490	143238109	162	14.9969	1.98201	9.83922	10_sample_peak_194	Distal Intergenic	1	143419625	143420207	583	2	645166	ENST00000622095.1	181961	NA	LSP1P5	LSP1 pseudogene 5
chr1	143239475	143240501	1027	1028	143240134	108	10.0942	1.95006	5.35404	10_sample_peak_195b	Distal Intergenic	1	143419625	143420207	583	2	645166	ENST00000622095.1	179706	NA	LSP1P5	LSP1 pseudogene 5
chr1	143239475	143240501	1027	1028	143239610	239	39.5622	2.68086	33.8141	10_sample_peak_195a	Distal Intergenic	1	143419625	143420207	583	2	645166	ENST00000622095.1	179706	NA	LSP1P5	LSP1 pseudogene 5
chr1	143245449	143245902	454	455	143245591	123	37.7347	4.07701	32.0132	10_sample_peak_196	Distal Intergenic	1	143419625	143420207	583	2	645166	ENST00000622095.1	174305	NA	LSP1P5	LSP1 pseudogene 5
chr1	143246820	143247535	716	717	143247086	413	211.845	7.54227	204.847	10_sample_peak_197	Distal Intergenic	1	143419625	143420207	583	2	645166	ENST00000622095.1	172672	NA	LSP1P5	LSP1 pseudogene 5
chr1	143251693	143252008	316	317	143251814	108	8.81862	1.84782	4.27927	10_sample_peak_198	Distal Intergenic	1	143419625	143420207	583	2	645166	ENST00000622095.1	168199	NA	LSP1P5	LSP1 pseudogene 5
chr1	143253954	143254697	744	745	143254307	366	132.077	4.98942	125.567	10_sample_peak_199	Distal Intergenic	1	143419625	143420207	583	2	645166	ENST00000622095.1	165510	NA	LSP1P5	LSP1 pseudogene 5
chr1	143255109	143255679	571	572	143255268	106	20.9978	2.88954	15.6057	10_sample_peak_200	Distal Intergenic	1	143419625	143420207	583	2	645166	ENST00000622095.1	164528	NA	LSP1P5	LSP1 pseudogene 5
chr1	143256390	143256797	408	409	143256517	320	36.586	2.22252	30.8784	10_sample_peak_201	Distal Intergenic	1	143419625	143420207	583	2	645166	ENST00000622095.1	163410	NA	LSP1P5	LSP1 pseudogene 5
chr1	143261828	143262276	449	450	143262066	222	83.8589	5.14086	77.7039	10_sample_peak_202	Distal Intergenic	1	143419625	143420207	583	2	645166	ENST00000622095.1	157931	NA	LSP1P5	LSP1 pseudogene 5
chr1	143262853	143263779	927	928	143263526	497	158.407	4.45144	151.766	10_sample_peak_203	Distal Intergenic	1	143419625	143420207	583	2	645166	ENST00000622095.1	156428	NA	LSP1P5	LSP1 pseudogene 5
chr1	143264518	143264998	481	482	143264681	595	53.6863	2.02705	47.7773	10_sample_peak_204	Distal Intergenic	1	143419625	143420207	583	2	645166	ENST00000622095.1	155209	NA	LSP1P5	LSP1 pseudogene 5
chr1	143265663	143266012	350	351	143265818	213	19.7088	2.00202	14.3571	10_sample_peak_205	Distal Intergenic	1	143419625	143420207	583	2	645166	ENST00000622095.1	154195	NA	LSP1P5	LSP1 pseudogene 5
chr1	143267037	143267651	615	616	143267602	88	8.62164	1.9632	4.11536	10_sample_peak_206b	Distal Intergenic	1	143419625	143420207	583	2	645166	ENST00000622095.1	152556	NA	LSP1P5	LSP1 pseudogene 5
chr1	143267037	143267651	615	616	143267132	138	10.4582	1.8204	5.65235	10_sample_peak_206a	Distal Intergenic	1	143419625	143420207	583	2	645166	ENST00000622095.1	152556	NA	LSP1P5	LSP1 pseudogene 5
chr1	144966501	144966784	284	285	144966618	12	5.09981	3.41981	1.75056	10_sample_peak_207	Intron (ENST00000612199.4/647135, intron 3 of 9)	1	144897236	144955446	58211	2	647135	ENST00000621582.1	-11055	ENSG00000196369	SRGAP2B	SLIT-ROBO Rho GTPase activating protein 2B
chr1	145905400	145905755	356	357	145905490	9	4.40302	3.37728	1.38021	10_sample_peak_208	Promoter (1-2kb)	1	145902454	145904126	1673	2	8515	ENST00000481236.1	-1274	ENSG00000143127	ITGA10	integrin subunit alpha 10
chr1	146034212	146034633	422	423	146034319	9	4.38364	3.36518	1.38021	10_sample_peak_209	Promoter (2-3kb)	1	146017547	146036746	19200	2	148738	ENST00000636675.1	2113	ENSG00000168509	HJV	hemojuvelin BMP co-receptor
chr1	147311193	147311534	342	343	147311264	12	5.52803	3.66043	2.03344	10_sample_peak_210	Intron (ENST00000619867.4/100289211, intron 5 of 5)	1	147270995	147276247	5253	1	9557	ENST00000469625.2	40198	ENSG00000131778	CHD1L	chromodomain helicase DNA binding protein 1 like
chr1	147866829	147867155	327	328	147867007	14	4.79765	3.04759	1.62862	10_sample_peak_211	Distal Intergenic	1	147928393	147993339	64947	1	51463	ENST00000314163.11	-61238	ENSG00000188092	GPR89B	G protein-coupled receptor 89B
chr1	151286971	151287288	318	319	151287124	14	9.35505	5.55881	4.71466	10_sample_peak_212	Promoter (<=1kb)	1	151287484	151291903	4420	1	57592	ENST00000426871.1	-196	ENSG00000143373	ZNF687	zinc finger protein 687
chr1	151533374	151533689	316	317	151533460	10	4.3712	3.23829	1.36979	10_sample_peak_213	Promoter (<=1kb)	1	151534140	151538692	4553	1	57530	ENST00000473377.5	-451	ENSG00000143375	CGN	cingulin
chr1	151814830	151815145	316	317	151814904	10	5.74286	4.07646	2.10444	10_sample_peak_214	Promoter (<=1kb)	1	151806958	151814789	7832	2	6097	ENST00000480719.1	-41	ENSG00000143365	RORC	RAR related orphan receptor C
chr1	152834069	152834345	277	278	152834189	12	5.58335	3.69188	2.05779	10_sample_peak_215	Distal Intergenic	1	152827473	152827894	422	1	353131	ENST00000335123.3	6596	ENSG00000186844	LCE1A	late cornified envelope 1A
chr1	153656905	153657212	308	309	153657049	14	9.35505	5.55881	4.71466	10_sample_peak_216	Promoter (1-2kb)	1	153658654	153661830	3177	1	23557	ENST00000368685.5	-1442	ENSG00000143553	SNAPIN	SNAP associated protein
chr1	156471230	156471729	500	501	156471304	9	4.39771	3.37396	1.38021	10_sample_peak_217	Intron (ENST00000464356.6/4209, intron 7 of 9)	1	156476929	156479780	2852	2	4209	ENST00000493077.1	8051	ENSG00000116604	MEF2D	myocyte enhancer factor 2D
chr1	157259250	157259666	417	418	157259503	16	4.36995	2.68876	1.36979	10_sample_peak_218	Distal Intergenic	1	157133145	157138474	5330	2	2117	ENST00000326786.4	-120776	ENSG00000117036	ETV3	ETS variant 3
chr1	160093345	160093660	316	317	160093467	10	5.74286	4.07646	2.10444	10_sample_peak_219	Promoter (1-2kb)	1	160093760	160095332	1573	2	93185	ENST00000460351.1	1672	ENSG00000162729	IGSF8	immunoglobulin superfamily member 8
chr1	160933386	160933783	398	399	160933622	11	5.82542	3.97614	2.15758	10_sample_peak_220	Promoter (<=1kb)	1	160932465	160949922	17458	1	101928372	ENST00000356006.3	921	ENSG00000198358	LOC101928372	uncharacterized LOC101928372
chr1	160937867	160938306	440	441	160937961	15	7.02619	4.06289	2.939	10_sample_peak_221	Intron (ENST00000356006.3/101928372, intron 3 of 5)	1	160932465	160949922	17458	1	101928372	ENST00000356006.3	5402	ENSG00000198358	LOC101928372	uncharacterized LOC101928372
chr1	162749328	162749734	407	408	162749593	20	8.34952	4.03686	3.92441	10_sample_peak_222	Intron (ENST00000446985.6/4921, intron 3 of 17)	1	162767237	162770736	3500	1	4921	ENST00000458105.1	-17503	ENSG00000162733	DDR2	discoidin domain receptor tyrosine kinase 2
chr1	163853645	163853979	335	336	163853728	10	4.29775	3.19466	1.31956	10_sample_peak_223	Distal Intergenic	1	163340255	163343815	3561	1	83540	ENST00000531529.1	513390	ENSG00000143228	NUF2	NUF2 component of NDC80 kinetochore complex
chr1	165017394	165017936	543	544	165017883	14	6.03179	3.67511	2.29598	10_sample_peak_224	Distal Intergenic	1	165203408	165213280	9873	2	4009	ENST00000489443.2	195344	ENSG00000162761	LMX1A	LIM homeobox transcription factor 1 alpha
chr1	165778532	165779073	542	543	165778903	14	6.75818	4.06431	2.74889	10_sample_peak_225	Intron (ENST00000580248.5/54499, intron 3 of 8)	1	165726795	165769180	42386	2	54499	ENST00000367881.9	-9352	ENSG00000143183	TMCO1	transmembrane and coiled-coil domains 1
chr1	165968735	165969048	314	315	165968812	11	4.33931	3.10819	1.34896	10_sample_peak_226	Distal Intergenic	1	165907921	165907976	56	1	100500832	ENST00000636291.1	60814	ENSG00000283936	MIR3658	microRNA 3658
chr1	169290590	169290982	393	394	169290906	17	5.55078	3.12373	2.05076	10_sample_peak_227	Intron (ENST00000472647.5/29922, intron 6 of 11)	1	169298578	169303452	4875	2	29922	ENST00000472984.1	12470	ENSG00000143156	NME7	NME/NM23 family member 7
chr1	172075324	172075697	374	375	172075614	14	6.28464	3.80896	2.47337	10_sample_peak_228	Intron (ENST00000367733.6/26052, intron 11 of 14)	1	172138808	172138888	81	1	100422882	ENST00000636555.1	-63111	ENSG00000283152	MIR3120	microRNA 3120
chr1	173812647	173812937	291	292	173812761	14	4.96964	3.13245	1.66293	10_sample_peak_229	Intron (ENST00000356198.6/91687, intron 2 of 6)	1	173802963	173824019	21057	2	91687	ENST00000484920.5	11082	ENSG00000120334	CENPL	centromere protein L
chr1	174126598	174126886	289	290	174126767	17	8.76186	4.66229	4.22929	10_sample_peak_230	Intron (ENST00000426899.5/102724601, intron 2 of 2)	1	174115601	174159133	43533	2	102724601	ENST00000454467.5	32247	ENSG00000227373	LOC102724601	uncharacterized LOC102724601
chr1	178246685	178246966	282	283	178246800	14	5.28831	3.29191	1.87763	10_sample_peak_231	Intron (ENST00000367649.7/9462, intron 1 of 17)	1	178341471	178484147	142677	1	9462	ENST00000462775.5	-94505	ENSG00000075391	RASAL2	RAS protein activator like 2
chr1	180303695	180304064	370	371	180303774	13	4.2714	2.87717	1.30305	10_sample_peak_232	Intron (ENST00000642319.1/100527964, intron 7 of 13)	1	180272602	180276224	3623	2	100527964	ENST00000440959.2	-27471	ENSG00000230124	LHX4-AS1	LHX4 antisense RNA 1
chr1	187757097	187757407	311	312	187757190	9	4.40302	3.37728	1.38021	10_sample_peak_233	Distal Intergenic	1	187307394	187487248	179855	1	106144535	ENST00000644419.1	449703	NA	LINC01037	long intergenic non-protein coding RNA 1037
chr1	189724427	189724948	522	523	189724519	14	7.39309	4.41585	3.21188	10_sample_peak_234	Distal Intergenic	1	190216952	190226196	9245	2	339479	ENST00000463404.1	501248	ENSG00000162670	BRINP3	BMP/retinoic acid inducible neural specific 3
chr1	189758909	189759327	419	420	189758994	9	4.92523	3.70587	1.62862	10_sample_peak_235	Distal Intergenic	1	190216952	190226196	9245	2	339479	ENST00000463404.1	466869	ENSG00000162670	BRINP3	BMP/retinoic acid inducible neural specific 3
chr1	192829570	192830026	457	458	192829879	13	5.32023	3.42071	1.90136	10_sample_peak_236	Intron (ENST00000644134.1/ENST00000644134.1, intron 1 of 6)	1	192809143	192811032	1890	1	5997	ENST00000487236.1	20427	ENSG00000116741	RGS2	regulator of G protein signaling 2
chr1	196061877	196062227	351	352	196062032	15	7.302	4.209	3.1416	10_sample_peak_237	Promoter (<=1kb)	1	196044996	196061073	16078	2	105371673	ENST00000430519.1	-804	NA	LINC01724	long intergenic non-protein coding RNA 1724
chr1	196138268	196138677	410	411	196138508	15	6.06983	3.57198	2.32346	10_sample_peak_238	Distal Intergenic	1	196044996	196061073	16078	2	105371673	ENST00000430519.1	-77195	NA	LINC01724	long intergenic non-protein coding RNA 1724
chr1	197294586	197294891	306	307	197294676	12	4.6728	3.18509	1.54389	10_sample_peak_239	Intron (ENST00000535699.5/23418, intron 1 of 12)	1	197268413	197477879	209467	1	23418	ENST00000367399.6	26173	ENSG00000134376	CRB1	crumbs cell polarity complex component 1
chr1	198454312	198454596	285	286	198454454	15	7.33936	4.22895	3.17004	10_sample_peak_240	Distal Intergenic	1	198523341	198540674	17334	2	127124	ENST00000489986.1	86078	ENSG00000151418	ATP6V1G3	ATPase H+ transporting V1 subunit G3
chr1	199959669	199960085	417	418	199960013	11	5.95226	4.05274	2.24255	10_sample_peak_241	Distal Intergenic	1	200027602	200177424	149823	1	2494	ENST00000367362.7	-67517	ENSG00000116833	NR5A2	nuclear receptor subfamily 5 group A member 2
chr1	201359875	201360153	279	280	201360125	10	5.74286	4.07646	2.10444	10_sample_peak_242	Promoter (1-2kb)	1	201361012	201361357	346	2	7139	ENST00000477035.1	1204	ENSG00000118194	TNNT2	troponin T2, cardiac type
chr1	201716586	201716908	323	324	201716676	9	4.77259	3.60935	1.61356	10_sample_peak_243	Promoter (2-3kb)	1	201719508	201719627	120	1	100847050	ENST00000577455.1	-2600	ENSG00000264802	MIR5191	microRNA 5191
chr1	201895355	201895657	303	304	201895450	12	6.13444	4.0096	2.3643	10_sample_peak_244	Intron (ENST00000414927.5/ENST00000414927.5, intron 1 of 2)	1	201888934	201890493	1560	1	149345	ENST00000481699.1	6421	ENSG00000198892	SHISA4	shisa family member 4
chr1	202106685	202106996	312	313	202106858	9	4.30064	3.31345	1.32152	10_sample_peak_245	Distal Intergenic	1	202122858	202133592	10735	1	9283	ENST00000367282.5	-15862	ENSG00000170075	GPR37L1	G protein-coupled receptor 37 like 1
chr1	202609750	202610123	374	375	202609896	11	6.5904	4.44281	2.62498	10_sample_peak_246	Intron (ENST00000367267.5/127833, intron 1 of 8)	1	202590596	202643453	52858	2	127833	ENST00000367267.5	33330	ENSG00000143858	SYT2	synaptotagmin 2
chr1	203417454	203417862	409	410	203417547	18	10.1485	5.21366	5.40392	10_sample_peak_247	Distal Intergenic	1	203475828	203491352	15525	1	5549	ENST00000343110.2	-57966	ENSG00000188783	PRELP	proline and arginine rich end leucine rich repeat protein
chr1	205503656	205503943	288	289	205503770	9	4.77259	3.60935	1.61356	10_sample_peak_248	Promoter (<=1kb)	1	205504595	205531378	26784	1	5129	ENST00000429964.6	-652	ENSG00000117266	CDK18	cyclin dependent kinase 18
chr1	211901496	211901772	277	278	211901593	11	6.59728	4.44705	2.62498	10_sample_peak_249	Distal Intergenic	1	211941723	211966467	24745	2	25896	ENST00000612340.1	64695	ENSG00000143493	INTS7	integrator complex subunit 7
chr1	212464751	212465166	416	417	212464826	13	5.33782	3.4301	1.90904	10_sample_peak_250	Distal Intergenic	1	212432991	212435033	2043	1	29937	ENST00000472389.1	31760	ENSG00000117691	NENF	neudesin neurotrophic factor
chr1	213626723	213627027	305	306	213626975	17	7.19304	3.87782	3.06104	10_sample_peak_251	Distal Intergenic	1	213832591	213841041	8451	2	100505832	ENST00000609394.5	214014	NA	PROX1-AS1	PROX1 antisense RNA 1
chr1	218428129	218428586	458	459	218428386	14	6.72707	4.04735	2.73066	10_sample_peak_252	Intron (ENST00000366929.4/7042, intron 3 of 7)	1	218434126	218442141	8016	1	7042	ENST00000479322.1	-5540	ENSG00000092969	TGFB2	transforming growth factor beta 2
chr1	225055959	225056245	287	288	225056202	14	6.54005	3.94594	2.62498	10_sample_peak_253	Intron (ENST00000445597.6/127602, intron 13 of 60)	1	225117684	225118203	520	1	127602	ENST00000474801.2	-61439	ENSG00000185842	DNAH14	dynein axonemal heavy chain 14
chr1	227903273	227903567	295	296	227903406	9	4.92523	3.70587	1.62862	10_sample_peak_254	Distal Intergenic	1	227941590	227941683	94	2	100847072	ENST00000584300.1	38116	ENSG00000264483	MIR5008	microRNA 5008
chr1	228061730	228062126	397	398	228061805	9	4.75667	3.59931	1.6058	10_sample_peak_255	Distal Intergenic	1	228082660	228099211	16552	1	375	ENST00000540651.5	-20534	ENSG00000143761	ARF1	ADP ribosylation factor 1
chr1	228148197	228148503	307	308	228148330	11	6.59728	4.44705	2.62498	10_sample_peak_256	Promoter (<=1kb)	1	228148118	228148955	838	1	2987	ENST00000480056.2	79	ENSG00000143774	GUK1	guanylate kinase 1
chr1	228207850	228208130	281	282	228207867	11	6.19826	4.20222	2.40982	10_sample_peak_257	Promoter (<=1kb)	1	228208130	228361250	153121	1	84033	ENST00000284548.15	0	ENSG00000154358	OBSCN	obscurin, cytoskeletal calmodulin and titin-interacting RhoGEF
chr1	228291453	228291892	440	441	228291523	9	4.92523	3.70587	1.62862	10_sample_peak_258	Promoter (2-3kb)	1	228294195	228295141	947	1	84033	ENST00000494839.1	-2303	ENSG00000154358	OBSCN	obscurin, cytoskeletal calmodulin and titin-interacting RhoGEF
chr1	228360481	228360959	479	480	228360587	13	5.8054	3.68288	2.14818	10_sample_peak_259	3' UTR	1	228353034	228361250	8217	1	84033	ENST00000474237.1	7447	ENSG00000154358	OBSCN	obscurin, cytoskeletal calmodulin and titin-interacting RhoGEF
chr1	228555103	228555592	490	491	228555237	11	6.59728	4.44705	2.62498	10_sample_peak_260	Distal Intergenic	1	228510425	228512305	1881	2	100129094	ENST00000595971.3	-42798	ENSG00000215811	BTNL10	butyrophilin like 10
chr1	228556015	228556468	454	455	228556088	12	6.13682	4.01098	2.3643	10_sample_peak_261	Distal Intergenic	1	228510425	228512305	1881	2	100129094	ENST00000595971.3	-43710	ENSG00000215811	BTNL10	butyrophilin like 10
chr1	228635319	228635635	317	318	228635580	17	5.55078	3.12373	2.05076	10_sample_peak_262	Distal Intergenic	1	228630390	228630508	119	2	100169768	ENST00000363040.1	-4811	ENSG00000200370	RNA5S17	RNA, 5S ribosomal 17
chr1	230655575	230655863	289	290	230655699	14	5.28831	3.29191	1.87763	10_sample_peak_263	Intron (ENST00000494371.5/22796, intron 1 of 9)	1	230642811	230693981	51171	1	22796	ENST00000534989.1	12764	ENSG00000135775	COG2	component of oligomeric golgi complex 2
chr1	233764440	233764912	473	474	233764522	13	4.5454	3.01608	1.47304	10_sample_peak_264	Distal Intergenic	1	233655695	233666686	10992	1	3775	ENST00000472869.1	108745	ENSG00000135750	KCNK1	potassium two pore domain channel subfamily K member 1
chr1	242672094	242672451	358	359	242672273	12	5.58335	3.69188	2.05779	10_sample_peak_265	Distal Intergenic	1	242088970	242524696	435727	2	200150	ENST00000366545.5	-147398	ENSG00000180287	PLD5	phospholipase D family member 5
chr1	245125752	245126110	359	360	245125835	9	4.92523	3.70587	1.62862	10_sample_peak_266	3' UTR	1	245107179	245122521	15343	1	84288	ENST00000479923.1	18573	ENSG00000203666	EFCAB2	EF-hand calcium binding domain 2
chr1	246008135	246008507	373	374	246008233	9	4.40302	3.37728	1.38021	10_sample_peak_267	Intron (ENST00000630181.2/64754, intron 5 of 11)	1	245764041	245988562	224522	2	64754	ENST00000493441.5	-19573	ENSG00000185420	SMYD3	SET and MYND domain containing 3
chr1	246407489	246407780	292	293	246407645	13	6.33391	3.97587	2.49924	10_sample_peak_268	Intron (ENST00000630181.2/64754, intron 1 of 11)	1	245749342	246417409	668068	2	64754	ENST00000630181.2	9629	ENSG00000185420	SMYD3	SET and MYND domain containing 3
chr10	16083202	16083786	585	586	16083280	9	4.40302	3.37728	1.38021	10_sample_peak_269	Distal Intergenic	10	15778170	15860520	82351	2	80013	ENST00000277632.7	-222682	ENSG00000148481	MINDY3	MINDY lysine 48 deubiquitinase 3
chr10	17401244	17401877	634	635	17401764	13	5.33782	3.4301	1.90904	10_sample_peak_270	Intron (ENST00000457649.6/100128098, intron 2 of 2)	10	17386994	17408286	21293	1	100128098	ENST00000451225.2	14250	ENSG00000204832	ST8SIA6-AS1	ST8SIA6 antisense RNA 1
chr10	22063578	22064319	742	743	22063716	9	4.31431	3.32196	1.32881	10_sample_peak_271	Distal Intergenic	10	21920610	22003769	83160	2	64215	ENST00000376946.2	-59809	ENSG00000136770	DNAJC1	DnaJ heat shock protein family (Hsp40) member C1
chr10	31440924	31441332	409	410	31441009	9	4.31431	3.32196	1.32881	10_sample_peak_272	Intron (ENST00000488625.6/6935, intron 5 of 12)	10	31381723	31461180	79458	1	6935	ENST00000560909.2	59201	ENSG00000148516	ZEB1	zinc finger E-box binding homeobox 1
chr10	34268458	34268838	381	382	34268678	13	7.63722	4.72819	3.3567	10_sample_peak_273	Intron (ENST00000545260.5/56288, intron 20 of 22)	10	34269787	34336320	66534	2	56288	ENST00000466092.1	67482	ENSG00000148498	PARD3	par-3 family cell polarity regulator
chr10	40247643	40248351	709	710	40247766	26	12.9583	5.19025	7.92679	10_sample_peak_274	Distal Intergenic	10	38696424	38697902	1479	1	399746	ENST00000448440.1	1551219	NA	ACTR3BP5	ACTR3B pseudogene 5
chr10	40541486	40542119	634	635	40542032	27	5.36163	2.46368	1.91717	10_sample_peak_275b	Distal Intergenic	10	42336101	42353011	16911	2	441666	ENST00000423987.2	1810892	ENSG00000215146	LOC441666	zinc finger protein 91 pseudogene
chr10	40541486	40542119	634	635	40541583	27	6.04315	2.66041	2.30539	10_sample_peak_275a	Distal Intergenic	10	42336101	42353011	16911	2	441666	ENST00000423987.2	1810892	ENSG00000215146	LOC441666	zinc finger protein 91 pseudogene
chr10	40606582	40606862	281	282	40606715	15	9.28737	5.31514	4.67793	10_sample_peak_276	Distal Intergenic	10	42336101	42353011	16911	2	441666	ENST00000423987.2	1746149	ENSG00000215146	LOC441666	zinc finger protein 91 pseudogene
chr10	40633927	40634461	535	536	40634296	31	11.3091	3.99828	6.42085	10_sample_peak_277b	Distal Intergenic	10	42336101	42353011	16911	2	441666	ENST00000423987.2	1718550	ENSG00000215146	LOC441666	zinc finger protein 91 pseudogene
chr10	40633927	40634461	535	536	40634040	27	8.37765	3.38018	3.94054	10_sample_peak_277a	Distal Intergenic	10	42336101	42353011	16911	2	441666	ENST00000423987.2	1718550	ENSG00000215146	LOC441666	zinc finger protein 91 pseudogene
chr10	40714921	40715198	278	279	40715164	13	8.40563	5.18822	3.94054	10_sample_peak_278	Distal Intergenic	10	42336101	42353011	16911	2	441666	ENST00000423987.2	1637813	ENSG00000215146	LOC441666	zinc finger protein 91 pseudogene
chr10	40958020	40958326	307	308	40958110	16	4.65646	2.81342	1.53722	10_sample_peak_279	Distal Intergenic	10	42336101	42353011	16911	2	441666	ENST00000423987.2	1394685	ENSG00000215146	LOC441666	zinc finger protein 91 pseudogene
chr10	40988855	40989181	327	328	40989144	78	7.31844	1.91099	3.15393	10_sample_peak_280	Distal Intergenic	10	42336101	42353011	16911	2	441666	ENST00000423987.2	1363830	ENSG00000215146	LOC441666	zinc finger protein 91 pseudogene
chr10	41125113	41125448	336	337	41125217	14	5.28831	3.29191	1.87763	10_sample_peak_281	Distal Intergenic	10	42336101	42353011	16911	2	441666	ENST00000423987.2	1227563	ENSG00000215146	LOC441666	zinc finger protein 91 pseudogene
chr10	41564841	41565119	279	280	41564963	13	7.93059	4.90259	3.58032	10_sample_peak_282	Distal Intergenic	10	42336101	42353011	16911	2	441666	ENST00000423987.2	787892	ENSG00000215146	LOC441666	zinc finger protein 91 pseudogene
chr10	41583234	41583605	372	373	41583348	20	11.4714	5.52432	6.55699	10_sample_peak_283	Distal Intergenic	10	42336101	42353011	16911	2	441666	ENST00000423987.2	769406	ENSG00000215146	LOC441666	zinc finger protein 91 pseudogene
chr10	41707629	41708069	441	442	41707723	15	6.87694	3.98466	2.83185	10_sample_peak_284	Distal Intergenic	10	42336101	42353011	16911	2	441666	ENST00000423987.2	644942	ENSG00000215146	LOC441666	zinc finger protein 91 pseudogene
chr10	41854923	41855282	360	361	41855198	91	16.2727	2.67937	11.0456	10_sample_peak_285	Distal Intergenic	10	42336101	42353011	16911	2	441666	ENST00000423987.2	497729	ENSG00000215146	LOC441666	zinc finger protein 91 pseudogene
chr10	42067188	42067655	468	469	42067318	275	22.8766	1.93346	17.4338	10_sample_peak_286	Distal Intergenic	10	42336101	42353011	16911	2	441666	ENST00000423987.2	285356	ENSG00000215146	LOC441666	zinc finger protein 91 pseudogene
chr10	42070528	42071027	500	501	42070881	419	24.6768	1.73011	19.1834	10_sample_peak_287b	Distal Intergenic	10	42336101	42353011	16911	2	441666	ENST00000423987.2	281984	ENSG00000215146	LOC441666	zinc finger protein 91 pseudogene
chr10	42070528	42071027	500	501	42070635	418	6.19885	1.27666	2.41041	10_sample_peak_287a	Distal Intergenic	10	42336101	42353011	16911	2	441666	ENST00000423987.2	281984	ENSG00000215146	LOC441666	zinc finger protein 91 pseudogene
chr10	42073938	42074502	565	566	42074373	124	12.0275	1.99584	7.07055	10_sample_peak_288b	Distal Intergenic	10	42336101	42353011	16911	2	441666	ENST00000423987.2	278509	ENSG00000215146	LOC441666	zinc finger protein 91 pseudogene
chr10	42073938	42074502	565	566	42074052	183	21.5047	2.21389	16.0988	10_sample_peak_288a	Distal Intergenic	10	42336101	42353011	16911	2	441666	ENST00000423987.2	278509	ENSG00000215146	LOC441666	zinc finger protein 91 pseudogene
chr10	42080379	42080906	528	529	42080576	177	16.0001	1.96981	10.7868	10_sample_peak_289	Distal Intergenic	10	42336101	42353011	16911	2	441666	ENST00000423987.2	272105	ENSG00000215146	LOC441666	zinc finger protein 91 pseudogene
chr10	42089270	42089565	296	297	42089518	36	6.02493	2.33478	2.29598	10_sample_peak_290	Distal Intergenic	10	42336101	42353011	16911	2	441666	ENST00000423987.2	263446	ENSG00000215146	LOC441666	zinc finger protein 91 pseudogene
chr10	42099802	42100135	334	335	42099989	101	33.8626	4.35693	28.1923	10_sample_peak_291	Distal Intergenic	10	42336101	42353011	16911	2	441666	ENST00000423987.2	252876	ENSG00000215146	LOC441666	zinc finger protein 91 pseudogene
chr10	43065649	43066210	562	563	43065962	11	6.44864	4.35553	2.58736	10_sample_peak_292	Distal Intergenic	10	43077027	43130351	53325	1	5979	ENST00000355710.7	-10817	ENSG00000165731	RET	ret proto-oncogene
chr10	43115885	43116300	416	417	43116023	11	6.59728	4.44705	2.62498	10_sample_peak_293	Intron (ENST00000355710.7/5979, intron 11 of 19)	10	43104732	43106490	1759	1	5979	ENST00000479913.1	11153	ENSG00000165731	RET	ret proto-oncogene
chr10	43118631	43118954	324	325	43118727	11	6.38941	4.31917	2.54214	10_sample_peak_294	Intron (ENST00000355710.7/5979, intron 13 of 19)	10	43104732	43106490	1759	1	5979	ENST00000479913.1	13899	ENSG00000165731	RET	ret proto-oncogene
chr10	43198831	43199148	318	319	43198966	13	7.26895	4.51169	3.11953	10_sample_peak_295	Exon (ENST00000374459.5/221002, exon 8 of 13)	10	43199116	43202682	3567	2	221002	ENST00000374455.2	3534	ENSG00000198915	RASGEF1A	RasGEF domain family member 1A
chr10	43261804	43262148	345	346	43261889	12	4.29244	2.98052	1.31474	10_sample_peak_296	Intron (ENST00000395810.5/221002, intron 1 of 12)	10	43194536	43266919	72384	2	221002	ENST00000395810.5	4771	ENSG00000198915	RASGEF1A	RasGEF domain family member 1A
chr10	43264625	43265071	447	448	43264905	18	11.7622	6.09265	6.8237	10_sample_peak_297	Promoter (1-2kb)	10	43194536	43266919	72384	2	221002	ENST00000395810.5	1848	ENSG00000198915	RASGEF1A	RasGEF domain family member 1A
chr10	43342072	43342407	336	337	43342246	14	7.11364	4.25987	2.99929	10_sample_peak_298	Intron (ENST00000650340.1/ENST00000650340.1, intron 1 of 2)	10	43371642	43376332	4691	1	53828	ENST00000476166.5	-29235	ENSG00000150201	FXYD4	FXYD domain containing ion transport regulator 4
chr10	43656305	43656623	319	320	43656481	19	12.2976	6.16861	7.31878	10_sample_peak_299	Intron (ENST00000458063.1/414201, intron 1 of 4)	10	43643859	43648856	4998	2	7580	ENST00000374433.6	-7449	ENSG00000169740	ZNF32	zinc finger protein 32
chr10	43918374	43918840	467	468	43918461	16	4.51282	2.75067	1.44861	10_sample_peak_300	Distal Intergenic	10	43912444	43914236	1793	1	283033	ENST00000446107.1	5930	NA	LINC00841	long intergenic non-protein coding RNA 841
chr10	44078791	44079184	394	395	44079100	20	7.39077	3.62462	3.21188	10_sample_peak_301	Distal Intergenic	10	43939003	43944466	5464	1	283033	ENST00000451929.1	139788	NA	LINC00841	long intergenic non-protein coding RNA 841
chr10	44142002	44142305	304	305	44142184	16	5.66366	3.26793	2.10444	10_sample_peak_302	Distal Intergenic	10	44292569	44293948	1380	1	100130539	ENST00000623589.1	-150264	ENSG00000277288	C10orf142	chromosome 10 open reading frame 142
chr10	45269764	45270086	323	324	45270036	16	5.49416	3.18961	2.01167	10_sample_peak_303	Distal Intergenic	10	45302654	45307838	5185	2	79290	ENST00000536058.1	37752	ENSG00000256574	OR13A1	olfactory receptor family 13 subfamily A member 1
chr10	45367585	45368082	498	499	45367944	16	8.06076	4.45683	3.69025	10_sample_peak_304	Distal Intergenic	10	45374176	45446119	71944	1	240	ENST00000542434.5	-6094	ENSG00000012779	ALOX5	arachidonate 5-lipoxygenase
chr10	45443369	45443951	583	584	45443810	11	6.12437	4.1572	2.3643	10_sample_peak_305	Promoter (<=1kb)	10	45443421	45444214	794	1	240	ENST00000498461.1	0	ENSG00000012779	ALOX5	arachidonate 5-lipoxygenase
chr10	45670566	45670893	328	329	45670814	19	6.85332	3.49871	2.81204	10_sample_peak_306	Promoter (1-2kb)	10	45648419	45672275	23857	2	93550	ENST00000495747.5	1382	ENSG00000172671	ZFAND4	zinc finger AN1-type containing 4
chr10	46518965	46519453	489	490	46519050	14	4.46015	2.88347	1.40758	10_sample_peak_307	Intron (ENST00000616785.1/643650, intron 3 of 3)	10	46549044	46555530	6487	2	9721	ENST00000374317.1	36077	ENSG00000204175	GPRIN2	G protein regulated inducer of neurite outgrowth 2
chr10	47284314	47284621	308	309	47284511	18	11.9536	6.20026	7.00291	10_sample_peak_308	Distal Intergenic	10	47300386	47313547	13162	1	2662	ENST00000580279.1	-15765	ENSG00000266524	GDF10	growth differentiation factor 10
chr10	48455534	48456081	548	549	48455837	9	4.40302	3.37728	1.38021	10_sample_peak_309	Intron (ENST00000249601.8/58504, intron 5 of 9)	10	48446036	48451627	5592	2	58504	ENST00000477708.6	-3907	ENSG00000128805	ARHGAP22	Rho GTPase activating protein 22
chr10	49747957	49748263	307	308	49748196	12	6.47625	4.21041	2.60619	10_sample_peak_310	Promoter (2-3kb)	10	49743571	49745357	1787	2	55753	ENST00000496884.1	-2600	ENSG00000197444	OGDHL	oxoglutarate dehydrogenase like
chr10	49947347	49947622	276	277	49947470	13	6.33391	3.97587	2.49924	10_sample_peak_311	Intron (ENST00000374098.6/100652748, intron 2 of 6)	10	49942081	49973679	31599	1	100652748	ENST00000451577.3	5266	ENSG00000204152	TIMM23B	translocase of inner mitochondrial membrane 23 homolog B
chr10	50179043	50179329	287	288	50179122	11	4.33931	3.10819	1.34896	10_sample_peak_312	Distal Intergenic	10	50187211	50199146	11936	2	56624	ENST00000489640.5	19817	ENSG00000188611	ASAH2	N-acylsphingosine amidohydrolase 2
chr10	50912604	50913047	444	445	50912683	10	4.89546	3.55376	1.62862	10_sample_peak_313	Distal Intergenic	10	50836074	50885675	49602	2	29974	ENST00000414883.1	-26929	ENSG00000148584	A1CF	APOBEC1 complementation factor
chr10	51506750	51507153	404	405	51506988	13	7.04369	4.38071	2.95107	10_sample_peak_314	Intron (ENST00000401604.7/5592, intron 3 of 17)	10	51467723	51568789	101067	1	5592	ENST00000645790.1	39027	ENSG00000185532	PRKG1	protein kinase cGMP-dependent 1
chr10	53494491	53494775	285	286	53494640	13	6.33391	3.97587	2.49924	10_sample_peak_315	Distal Intergenic	10	53808522	53810664	2143	2	65217	ENST00000615043.1	315889	ENSG00000150275	PCDH15	protocadherin related 15
chr10	54825073	54825374	302	303	54825254	16	6.49355	3.66238	2.61726	10_sample_peak_316	Intron (ENST00000613346.4/65217, intron 4 of 5)	10	53821276	54801291	980016	2	65217	ENST00000320301.10	-23782	ENSG00000150275	PCDH15	protocadherin related 15
chr10	58418563	58419168	606	607	58418955	16	6.05979	3.45393	2.31631	10_sample_peak_317	Distal Intergenic	10	58385604	58394539	8936	1	7019	ENST00000395377.2	32959	ENSG00000108064	TFAM	transcription factor A, mitochondrial
chr10	58683945	58684307	363	364	58684022	17	4.43027	2.64751	1.39158	10_sample_peak_318	Intron (ENST00000373886.7/80114, intron 2 of 20)	10	58715554	58716257	704	1	728640	ENST00000332869.5	-31247	NA	FAM133CP	family with sequence similarity 133, member A pseudogene
chr10	59203086	59203489	404	405	59203262	22	11.732	5.28995	6.79754	10_sample_peak_319	Intron (ENST00000373880.8/84457, intron 1 of 4)	10	59177258	59247774	70517	1	84457	ENST00000373878.3	25828	ENSG00000165443	PHYHIPL	phytanoyl-CoA 2-hydroxylase interacting protein like
chr10	59474561	59475200	640	641	59474657	15	5.81818	3.44695	2.15302	10_sample_peak_320	Distal Intergenic	10	59352270	59363181	10912	2	220965	ENST00000512919.5	-111380	ENSG00000148541	FAM13C	family with sequence similarity 13 member C
chr10	60696390	60696677	288	289	60696514	10	5.62633	4.00381	2.09196	10_sample_peak_321	Intron (ENST00000373827.6/288, intron 1 of 43)	10	60507501	60733324	225824	2	288	ENST00000510382.1	36647	ENSG00000151150	ANK3	ankyrin 3
chr10	61057665	61058015	351	352	61057830	28	12.1163	4.58671	7.15052	10_sample_peak_322	Distal Intergenic	10	61016275	61026420	10146	1	100507058	ENST00000417931.1	41390	ENSG00000227244	LINC00845	long intergenic non-protein coding RNA 845
chr10	62673517	62673863	347	348	62673703	13	6.42963	4.02973	2.57138	10_sample_peak_323	Distal Intergenic	10	62643871	62659272	15402	1	22891	ENST00000461412.1	29646	ENSG00000138311	ZNF365	zinc finger protein 365
chr10	62703799	62704110	312	313	62703944	21	8.1074	3.81789	3.72406	10_sample_peak_324	Intron (ENST00000649548.1/ENST00000649548.1, intron 1 of 3)	10	62643871	62659272	15402	1	22891	ENST00000461412.1	59928	ENSG00000138311	ZNF365	zinc finger protein 365
chr10	62787858	62788312	455	456	62788132	17	5.41838	3.0659	1.94964	10_sample_peak_325	Intron (ENST00000649548.1/ENST00000649548.1, intron 1 of 3)	10	62804857	62808483	3627	1	84890	ENST00000373783.2	-16545	ENSG00000181915	ADO	2-aminoethanethiol dioxygenase
chr10	63852626	63852994	369	370	63852718	19	4.84676	2.68703	1.62862	10_sample_peak_326	Intron (ENST00000444770.1/ENST00000444770.1, intron 2 of 2)	10	63598046	63620822	22777	1	221035	ENST00000634963.1	254580	ENSG00000165476	REEP3	receptor accessory protein 3
chr10	64122966	64123259	294	295	64123127	12	5.58335	3.69188	2.05779	10_sample_peak_327	Distal Intergenic	10	63598046	63620822	22777	1	221035	ENST00000634963.1	524920	ENSG00000165476	REEP3	receptor accessory protein 3
chr10	65588351	65588669	319	320	65588448	14	4.77089	3.03446	1.61287	10_sample_peak_328	Intron (ENST00000433152.8/101928913, intron 5 of 6)	10	65570875	65615757	44883	1	101928913	ENST00000593568.1	17476	NA	LINC01515	long intergenic non-protein coding RNA 1515
chr10	67371734	67372054	321	322	67371858	14	5.63464	3.46847	2.09822	10_sample_peak_329	Intron (ENST00000433211.6/29119, intron 5 of 17)	10	67403351	67403410	60	2	102466814	ENST00000617477.1	31356	ENSG00000276866	MIR7151	microRNA 7151
chr10	67562166	67562566	401	402	67562383	17	6.72761	3.6571	2.73066	10_sample_peak_330	Intron (ENST00000433211.6/29119, intron 3 of 17)	10	67521842	67665652	143811	2	29119	ENST00000330298.6	103086	ENSG00000183230	CTNNA3	catenin alpha 3
chr10	67581072	67581543	472	473	67581152	16	4.65646	2.81342	1.53722	10_sample_peak_331	Intron (ENST00000433211.6/29119, intron 3 of 17)	10	67521842	67665652	143811	2	29119	ENST00000330298.6	84109	ENSG00000183230	CTNNA3	catenin alpha 3
chr10	69689834	69690218	385	386	69689909	11	4.86398	3.40789	1.62862	10_sample_peak_332	Intron (ENST00000434931.2/ENST00000434931.2, intron 1 of 3)	10	69630544	69632877	2334	1	219738	ENST00000421716.1	59290	ENSG00000171224	FAM241B	family with sequence similarity 241 member B
chr10	69731788	69732108	321	322	69731911	9	4.48352	3.42761	1.42792	10_sample_peak_333	Distal Intergenic	10	69801867	69959144	157278	1	1305	ENST00000645393.1	-69759	ENSG00000197467	COL13A1	collagen type XIII alpha 1 chain
chr10	69852252	69852604	353	354	69852336	10	4.58921	3.36864	1.50567	10_sample_peak_334	Intron (ENST00000645393.1/1305, intron 2 of 40)	10	69877296	69879427	2132	1	1305	ENST00000484990.1	-24692	ENSG00000197467	COL13A1	collagen type XIII alpha 1 chain
chr10	70239001	70239389	389	390	70239132	10	4.60251	3.37663	1.51234	10_sample_peak_335	Distal Intergenic	10	70218779	70233911	15133	2	5464	ENST00000495346.1	-5090	ENSG00000180817	PPA1	pyrophosphatase (inorganic) 1
chr10	70256258	70256547	290	291	70256343	10	4.85195	3.52732	1.62862	10_sample_peak_336	Intron (ENST00000277942.6/64106, intron 3 of 3)	10	70218779	70233911	15133	2	5464	ENST00000495346.1	-22347	ENSG00000180817	PPA1	pyrophosphatase (inorganic) 1
chr10	70435505	70435795	291	292	70435589	10	4.42114	3.26804	1.38765	10_sample_peak_337	Exon (ENST00000624563.1/ENST00000624563.1, exon 1 of 1)	10	70432315	70441667	9353	2	4838	ENST00000287139.7	5872	ENSG00000156574	NODAL	nodal growth differentiation factor
chr10	70452610	70452896	287	288	70452744	13	7.02542	4.37014	2.939	10_sample_peak_338	Distal Intergenic	10	70432749	70447951	15203	2	4838	ENST00000414871.1	-4659	ENSG00000156574	NODAL	nodal growth differentiation factor
chr10	70539689	70540067	379	380	70539891	12	5.78934	3.80972	2.14481	10_sample_peak_339	Exon (ENST00000263563.6/27143, exon 15 of 20)	10	70478821	70568449	89629	1	27143	ENST00000263563.6	60868	ENSG00000107719	PALD1	phosphatase domain containing paladin 1
chr10	70916502	70916776	275	276	70916699	11	4.42527	3.15675	1.38765	10_sample_peak_340	Distal Intergenic	10	70939053	70955641	16589	1	105378349	ENST00000560700.1	-22277	ENSG00000259267	LINC02622	long intergenic non-protein coding RNA 2622
chr10	70934952	70935233	282	283	70935081	10	5.57245	3.97029	2.05779	10_sample_peak_341	Intron (ENST00000646051.1/ENST00000646051.1, intron 1 of 4)	10	70939053	70955641	16589	1	105378349	ENST00000560700.1	-3820	ENSG00000259267	LINC02622	long intergenic non-protein coding RNA 2622
chr10	70935761	70936063	303	304	70935986	10	5.69948	4.04939	2.10444	10_sample_peak_342	Promoter (2-3kb)	10	70939053	70955641	16589	1	105378349	ENST00000560700.1	-2990	ENSG00000259267	LINC02622	long intergenic non-protein coding RNA 2622
chr10	71243014	71243438	425	426	71243203	13	8.18166	5.05309	3.78424	10_sample_peak_343	Intron (ENST00000335350.10/219699, intron 1 of 16)	10	71217224	71218228	1005	2	728978	ENST00000447119.2	-24786	ENSG00000237512	UNC5B-AS1	UNC5B antisense RNA 1
chr10	71481750	71482029	280	281	71481844	12	6.37066	4.14809	2.5296	10_sample_peak_344	Intron (ENST00000398809.8/64072, intron 3 of 31)	10	71511120	71647908	136789	1	64072	ENST00000646131.1	-29091	ENSG00000107736	CDH23	cadherin related 23
chr10	71511657	71511946	290	291	71511777	12	6.67716	4.32967	2.69014	10_sample_peak_345	Promoter (<=1kb)	10	71508153	71511873	3721	2	102723377	ENST00000428918.1	0	ENSG00000223817	CDH23-AS1	CDH23 antisense RNA 1
chr10	71672069	71672348	280	281	71672145	12	4.29244	2.98052	1.31474	10_sample_peak_346	Intron (ENST00000398809.8/64072, intron 14 of 31)	10	71712604	71742036	29433	1	64072	ENST00000398792.3	-40256	ENSG00000107736	CDH23	cadherin related 23
chr10	71715045	71715453	409	410	71715403	12	6.69592	4.34085	2.70631	10_sample_peak_347	Promoter (2-3kb)	10	71712604	71742036	29433	1	64072	ENST00000398792.3	2441	ENSG00000107736	CDH23	cadherin related 23
chr10	71752517	71752868	352	353	71752648	10	5.07543	3.66357	1.74382	10_sample_peak_348	Intron (ENST00000622827.4/64072, intron 36 of 67)	10	71750916	71757630	6715	2	64115	ENST00000470317.2	4762	ENSG00000107738	VSIR	V-set immunoregulatory receptor
chr10	71785422	71785784	363	364	71785643	15	8.1075	4.64678	3.72406	10_sample_peak_349	Exon (ENST00000622827.4/64072, exon 42 of 68)	10	71790747	71790800	54	1	102465689	ENST00000619512.1	-4963	ENSG00000274824	MIR7152	microRNA 7152
chr10	72440741	72441093	353	354	72440824	16	4.92981	2.93421	1.63289	10_sample_peak_350	Intron (ENST00000398761.8/10367, intron 8 of 11)	10	72477174	72508625	31452	2	10367	ENST00000604529.1	67532	ENSG00000107745	MICU1	mitochondrial calcium uptake 1
chr10	72991273	72991652	380	381	72991598	17	5.60795	3.14884	2.07707	10_sample_peak_351	Distal Intergenic	10	73009640	73016861	7222	2	5033	ENST00000464310.2	25209	ENSG00000122884	P4HA1	prolyl 4-hydroxylase subunit alpha 1
chr10	72992221	72992563	343	344	72992311	16	4.84283	2.89557	1.62862	10_sample_peak_352	Distal Intergenic	10	73009640	73016861	7222	2	5033	ENST00000464310.2	24298	ENSG00000122884	P4HA1	prolyl 4-hydroxylase subunit alpha 1
chr10	72995275	72995721	447	448	72995304	17	6.30205	3.46017	2.48263	10_sample_peak_353	Distal Intergenic	10	73009640	73016861	7222	2	5033	ENST00000464310.2	21140	ENSG00000122884	P4HA1	prolyl 4-hydroxylase subunit alpha 1
chr10	73547611	73547942	332	333	73547849	19	5.11907	2.79212	1.76739	10_sample_peak_354	Promoter (<=1kb)	10	73542835	73546636	3802	2	159195	ENST00000481991.1	-975	ENSG00000166348	USP54	ubiquitin specific peptidase 54
chr10	74221936	74222678	743	744	74222052	13	5.33782	3.4301	1.90904	10_sample_peak_355	Intron (ENST00000539909.5/132, intron 2 of 9)	10	74176686	74709303	532618	1	132	ENST00000372734.3	45250	ENSG00000156110	ADK	adenosine kinase
chr10	78102633	78102918	286	287	78102711	16	4.65646	2.81342	1.53722	10_sample_peak_356	Distal Intergenic	10	78035566	78040697	5132	1	6229	ENST00000645195.1	67067	ENSG00000138326	RPS24	ribosomal protein S24
chr10	78469001	78469439	439	440	78469124	9	4.64751	3.53053	1.53215	10_sample_peak_357	Intron (ENST00000634930.1/ENST00000634930.1, intron 2 of 3)	10	78267442	78330595	63154	1	414243	ENST00000459633.1	201559	ENSG00000230417	LINC00595	long intergenic non-protein coding RNA 595
chr10	79216796	79217315	520	521	79217283	11	4.81374	3.37886	1.62862	10_sample_peak_358	Intron (ENST00000334512.9/57178, intron 7 of 24)	10	79201595	79315753	114159	1	57178	ENST00000611351.1	15201	ENSG00000108175	ZMIZ1	zinc finger MIZ-type containing 1
chr10	79308507	79309302	796	797	79308881	10	5.09088	3.67303	1.75056	10_sample_peak_359	Intron (ENST00000334512.9/57178, intron 23 of 24)	10	79285453	79316528	31076	1	57178	ENST00000446377.3	23054	ENSG00000108175	ZMIZ1	zinc finger MIZ-type containing 1
chr10	79314356	79314647	292	293	79314608	12	6.13682	4.01098	2.3643	10_sample_peak_360	3' UTR	10	79285453	79316528	31076	1	57178	ENST00000446377.3	28903	ENSG00000108175	ZMIZ1	zinc finger MIZ-type containing 1
chr10	83093313	83093644	332	333	83093424	14	5.88284	3.59709	2.19968	10_sample_peak_361	Distal Intergenic	10	82799742	82985605	185864	1	10718	ENST00000537893.1	293571	ENSG00000185737	NRG3	neuregulin 3
chr10	84485931	84486791	861	862	84485973	15	5.41602	3.25076	1.94785	10_sample_peak_362	Intron (ENST00000372088.7/54462, intron 9 of 9)	10	84452217	84513870	61654	1	54462	ENST00000480006.1	33714	ENSG00000107771	CCSER2	coiled-coil serine rich protein 2
chr10	84732529	84733039	511	512	84732689	12	5.14157	3.44306	1.78343	10_sample_peak_363	Distal Intergenic	10	84452217	84513870	61654	1	54462	ENST00000480006.1	280312	ENSG00000107771	CCSER2	coiled-coil serine rich protein 2
chr10	85278706	85279012	307	308	85278847	15	5.41602	3.25076	1.94785	10_sample_peak_364	Distal Intergenic	10	85193421	85197958	4538	2	101929624	ENST00000454178.1	-80748	ENSG00000237267	LINC01519	long intergenic non-protein coding RNA 1519
chr10	86316063	86316501	439	440	86316269	11	6.01615	4.09144	2.28855	10_sample_peak_365	Intron (ENST00000327946.11/2894, intron 2 of 15)	10	85599555	86366478	766924	2	2894	ENST00000327946.11	49977	ENSG00000182771	GRID1	glutamate ionotropic receptor delta type subunit 1
chr10	86347614	86348065	452	453	86347689	12	5.98961	3.92535	2.27023	10_sample_peak_366	Intron (ENST00000327946.11/2894, intron 2 of 15)	10	85599555	86366478	766924	2	2894	ENST00000327946.11	18413	ENSG00000182771	GRID1	glutamate ionotropic receptor delta type subunit 1
chr10	86656761	86657126	366	367	86656835	10	5.53699	3.94825	2.04054	10_sample_peak_367	Promoter (2-3kb)	10	86654617	86666848	12232	1	94233	ENST00000443292.1	2144	ENSG00000122375	OPN4	opsin 4
chr10	87081047	87081386	340	341	87081328	14	8.21049	4.88262	3.80889	10_sample_peak_368	Intron (ENST00000277865.4/2746, intron 1 of 12)	10	87094161	87151634	57474	1	54537	ENST00000437629.6	-12775	ENSG00000122376	SHLD2	shieldin complex subunit 2
chr10	91561101	91561652	552	553	91561381	15	4.40434	2.77665	1.38021	10_sample_peak_369	Distal Intergenic	10	91628442	91633054	4613	2	5507	ENST00000238994.5	71402	ENSG00000119938	PPP1R3C	protein phosphatase 1 regulatory subunit 3C
chr10	94162887	94163373	487	488	94162966	14	5.90849	3.61048	2.22221	10_sample_peak_370	Intron (ENST00000371380.7/51196, intron 2 of 31)	10	94104432	94108814	4383	2	101927049	ENST00000599260.5	-54073	ENSG00000232913	PLCE1-AS2	PLCE1 antisense RNA 2
chr10	94913327	94913642	316	317	94913448	17	4.90795	2.84692	1.62862	10_sample_peak_371	Distal Intergenic	10	94938658	94943266	4609	1	1559	ENST00000461906.1	-25016	ENSG00000138109	CYP2C9	cytochrome P450 family 2 subfamily C member 9
chr10	95147574	95148008	435	436	95147923	13	6.12294	3.85801	2.3643	10_sample_peak_372	Intron (ENST00000422744.2/ENST00000422744.2, intron 1 of 4)	10	95194200	95226405	32206	1	142827	ENST00000327739.7	-46192	ENSG00000173124	ACSM6	acyl-CoA synthetase medium chain family member 6
chr10	97451954	97452266	313	314	97452029	11	5.35015	3.69236	1.91717	10_sample_peak_373	Promoter (<=1kb)	10	97451851	97457311	5461	1	84287	ENST00000417044.1	103	ENSG00000171307	ZDHHC16	zinc finger DHHC-type containing 16
chr10	97788477	97789099	623	624	97788571	14	7.92247	4.71644	3.57607	10_sample_peak_374	Distal Intergenic	10	97766751	97771952	5202	2	6425	ENST00000266066.3	-16525	ENSG00000120057	SFRP5	secreted frizzled related protein 5
chr10	98038520	98038795	276	277	98038735	10	5.07543	3.66357	1.74382	10_sample_peak_375	Distal Intergenic	10	97879629	98030828	151200	2	55118	ENST00000370591.6	-7692	ENSG00000095713	CRTAC1	cartilage acidic protein 1
chr10	98190976	98191327	352	353	98191071	17	4.8136	2.80712	1.62862	10_sample_peak_376	Intron (ENST00000370584.7/27291, intron 3 of 8)	10	98163287	98244894	81608	1	27291	ENST00000612478.4	27689	ENSG00000166024	R3HCC1L	R3H domain and coiled-coil containing 1 like
chr10	100826360	100826648	289	290	100826605	11	5.37998	3.71001	1.92594	10_sample_peak_377	Intron (ENST00000355243.7/5076, intron 8 of 9)	10	100748850	100824654	75805	1	5076	ENST00000554172.2	77510	ENSG00000075891	PAX2	paired box 2
chr10	101771336	101771619	284	285	101771466	10	5.06006	3.65416	1.73155	10_sample_peak_378	3' UTR	10	101770324	101775900	5577	2	2253	ENST00000344255.7	4281	ENSG00000107831	FGF8	fibroblast growth factor 8
chr10	101773239	101773541	303	304	101773477	12	6.84907	4.4324	2.80831	10_sample_peak_379	Promoter (2-3kb)	10	101770324	101775900	5577	2	2253	ENST00000344255.7	2359	ENSG00000107831	FGF8	fibroblast growth factor 8
chr10	102380599	102380902	304	305	102380777	13	6.42963	4.02973	2.57138	10_sample_peak_380	Exon (ENST00000369983.3/8729, exon 38 of 40)	10	102394110	102395958	1849	1	4791	ENST00000593908.5	-13208	ENSG00000077150	NFKB2	nuclear factor kappa B subunit 2
chr10	102401213	102401555	343	344	102401294	10	5.04475	3.6448	1.72494	10_sample_peak_381	Promoter (<=1kb)	10	102400578	102401269	692	1	4791	ENST00000473400.1	635	ENSG00000077150	NFKB2	nuclear factor kappa B subunit 2
chr10	102402079	102402427	349	350	102402305	13	6.93777	4.31952	2.87039	10_sample_peak_382	Promoter (1-2kb)	10	102400578	102401269	692	1	4791	ENST00000473400.1	1501	ENSG00000077150	NFKB2	nuclear factor kappa B subunit 2
chr10	102412477	102412862	386	387	102412565	10	5.36491	3.84164	1.91717	10_sample_peak_383	Promoter (<=1kb)	10	102405361	102411756	6396	2	5662	ENST00000488194.1	-721	ENSG00000059915	PSD	pleckstrin and Sec7 domain containing
chr10	103590733	103591052	320	321	103590911	11	5.05114	3.51667	1.72849	10_sample_peak_384	3' UTR	10	103571677	103577902	6226	1	9148	ENST00000465048.1	19056	ENSG00000107954	NEURL1	neuralized E3 ubiquitin protein ligase 1
chr10	103620513	103620993	481	482	103620807	13	5.33782	3.4301	1.90904	10_sample_peak_385	Intron (ENST00000369774.8/9644, intron 10 of 14)	10	103571677	103577902	6226	1	9148	ENST00000465048.1	48836	ENSG00000107954	NEURL1	neuralized E3 ubiquitin protein ligase 1
chr10	104040837	104041305	469	470	104040914	9	4.66287	3.54019	1.54221	10_sample_peak_386	Exon (ENST00000369733.8/1308, exon 37 of 51)	10	104031350	104034130	2781	2	1308	ENST00000647647.1	-6707	ENSG00000065618	COL17A1	collagen type XVII alpha 1 chain
chr10	104198355	104198657	303	304	104198441	13	5.57034	3.55503	2.05779	10_sample_peak_387	Intron (ENST00000357060.7/80217, intron 8 of 37)	10	104129934	104186065	56132	2	80217	ENST00000434629.5	-12290	ENSG00000197748	CFAP43	cilia and flagella associated protein 43
chr10	105319045	105319479	435	436	105319273	15	6.26142	3.66834	2.45812	10_sample_peak_388	Distal Intergenic	10	105158928	105211250	52323	1	22986	ENST00000393176.2	160117	ENSG00000156395	SORCS3	sortilin related VPS10 domain containing receptor 3
chr10	105739333	105739948	616	617	105739728	22	11.0129	4.95499	6.1495	10_sample_peak_389	Distal Intergenic	10	105808775	105819197	10423	2	101927549	ENST00000447757.1	79249	NA	LINC02627	long intergenic non-protein coding RNA 2627
chr10	106222614	106222970	357	358	106222691	11	4.86398	3.40789	1.62862	10_sample_peak_390	Distal Intergenic	10	106184385	106187795	3411	1	105378470	ENST00000426752.2	38229	ENSG00000229775	LINC02624	long intergenic non-protein coding RNA 2624
chr10	108023014	108023381	368	369	108023091	12	4.65675	3.17637	1.53722	10_sample_peak_391	Intron (ENST00000630847.2/103695365, intron 2 of 5)	10	108040383	108040699	317	2	103695365	ENST00000622852.1	17318	ENSG00000229981	LINC01435	long intergenic non-protein coding RNA 1435
chr10	108858667	108859141	475	476	108858741	13	4.55539	3.02118	1.48038	10_sample_peak_392	Distal Intergenic	10	108040381	108197849	157469	2	103695365	ENST00000629275.2	-660818	ENSG00000229981	LINC01435	long intergenic non-protein coding RNA 1435
chr10	111608868	111609588	721	722	111608931	13	6.12294	3.85801	2.3643	10_sample_peak_393	Distal Intergenic	10	111077163	111080907	3745	1	150	ENST00000280155.3	531705	ENSG00000150594	ADRA2A	adrenoceptor alpha 2A
chr10	116770154	116770439	286	287	116770250	12	6.65849	4.31855	2.67345	10_sample_peak_394	Intron (ENST00000635765.1/259217, intron 2 of 12)	10	116671192	116742574	71383	2	259217	ENST00000369209.7	-27580	ENSG00000165868	HSPA12A	heat shock protein family A (Hsp70) member 12A
chr10	117430578	117430867	290	291	117430660	14	4.46015	2.88347	1.40758	10_sample_peak_395	Intron (ENST00000549104.1/ENST00000549104.1, intron 1 of 2)	10	117277274	117375467	98194	2	118987	ENST00000334464.6	-55111	ENSG00000165650	PDZD8	PDZ domain containing 8
chr10	117847592	117847932	341	342	117847761	17	8.2708	4.41013	3.85675	10_sample_peak_396	Distal Intergenic	10	118005756	118015110	9355	2	22841	ENST00000476207.1	167178	ENSG00000107560	RAB11FIP2	RAB11 family interacting protein 2
chr10	119163479	119163992	514	515	119163560	10	4.62929	3.39274	1.51892	10_sample_peak_397	Promoter (<=1kb)	10	119158007	119164196	6190	2	119559	ENST00000462913.1	204	ENSG00000183605	SFXN4	sideroflexin 4
chr10	119392223	119392545	323	324	119392479	13	4.92052	3.20979	1.62862	10_sample_peak_398	Intron (ENST00000392870.2/2869, intron 3 of 15)	10	119377972	119378043	72	1	100616398	ENST00000580598.1	14251	ENSG00000265719	MIR4681	microRNA 4681
chr10	119560684	119561120	437	438	119560774	12	4.94449	3.33383	1.64288	10_sample_peak_399	Distal Intergenic	10	119575219	119577214	1996	2	7073	ENST00000463089.6	16094	ENSG00000151923	TIAL1	TIA1 cytotoxic granule associated RNA binding protein like 1
chr10	122086071	122086517	447	448	122086164	11	4.9304	3.44639	1.63314	10_sample_peak_400	Exon (ENST00000369005.5/10579, exon 4 of 23)	10	122113030	122210569	97540	1	10579	ENST00000493951.5	-26513	ENSG00000138162	TACC2	transforming acidic coiled-coil containing protein 2
chr10	122917996	122918432	437	438	122918284	18	9.73666	4.99819	5.03481	10_sample_peak_401	Distal Intergenic	10	122910701	122913111	2411	1	118670	ENST00000368894.1	7295	ENSG00000203795	FAM24A	family with sequence similarity 24 member A
chr10	123992818	123993275	458	459	123993061	16	4.96565	2.95019	1.66078	10_sample_peak_402	Distal Intergenic	10	124021082	124038619	17538	2	51363	ENST00000476765.1	45344	ENSG00000182022	CHST15	carbohydrate sulfotransferase 15
chr10	124406373	124406713	341	342	124406674	10	4.56276	3.35276	1.48586	10_sample_peak_403	Promoter (<=1kb)	10	124403845	124405929	2085	2	4942	ENST00000483711.1	-444	ENSG00000065154	OAT	ornithine aminotransferase
chr10	124599474	124600169	696	697	124599544	13	5.57034	3.55503	2.05779	10_sample_peak_404	Intron (ENST00000368842.9/64077, intron 6 of 6)	10	124605200	124613425	8226	1	64077	ENST00000486535.1	-5031	ENSG00000107902	LHPP	phospholysine phosphohistidine inorganic pyrophosphate phosphatase
chr10	124607286	124607705	420	421	124607381	9	4.40302	3.37728	1.38021	10_sample_peak_405	Promoter (2-3kb)	10	124605200	124613425	8226	1	64077	ENST00000486535.1	2086	ENSG00000107902	LHPP	phospholysine phosphohistidine inorganic pyrophosphate phosphatase
chr10	124609363	124610291	929	930	124610203	12	7.48567	4.81763	3.24375	10_sample_peak_406	Promoter (2-3kb)	10	124612833	124613384	552	1	64077	ENST00000492187.1	-2542	ENSG00000107902	LHPP	phospholysine phosphohistidine inorganic pyrophosphate phosphatase
chr10	124611542	124612414	873	874	124612201	13	7.77753	4.8114	3.46172	10_sample_peak_407	Promoter (<=1kb)	10	124612833	124613384	552	1	64077	ENST00000492187.1	-419	ENSG00000107902	LHPP	phospholysine phosphohistidine inorganic pyrophosphate phosphatase
chr10	125781237	125781580	344	345	125781324	10	4.63124	3.39391	1.51892	10_sample_peak_408	Distal Intergenic	10	125766453	125775821	9369	2	118856	ENST00000368808.3	-5416	ENSG00000154485	MMP21	matrix metallopeptidase 21
chr10	125835102	125835459	358	359	125835185	11	4.37261	3.12698	1.37095	10_sample_peak_409	Intron (ENST00000278100.10/56647, intron 6 of 6)	10	125825494	125831537	6044	1	56647	ENST00000478798.1	9608	ENSG00000107949	BCCIP	BRCA2 and CDKN1A interacting protein
chr10	126725647	126726092	446	447	126726054	15	5.81818	3.44695	2.15302	10_sample_peak_410	Distal Intergenic	10	126504432	126670446	166015	2	118611	ENST00000488181.2	-55201	ENSG00000154493	C10orf90	chromosome 10 open reading frame 90
chr10	127710317	127710632	316	317	127710400	14	4.58212	2.94242	1.50033	10_sample_peak_411	Distal Intergenic	10	127737235	127741186	3952	1	399823	ENST00000388920.4	-26603	ENSG00000186766	FOXI2	forkhead box I2
chr10	127748720	127749024	305	306	127749012	15	5.41602	3.25076	1.94785	10_sample_peak_412	Distal Intergenic	10	127737235	127741186	3952	1	399823	ENST00000388920.4	11485	ENSG00000186766	FOXI2	forkhead box I2
chr10	130481697	130482012	316	317	130481775	9	4.40302	3.37728	1.38021	10_sample_peak_413	Intron (ENST00000648275.1/ENST00000648275.1, intron 1 of 1)	10	130179374	130180382	1009	1	10539	ENST00000496195.1	302323	ENSG00000108010	GLRX3	glutaredoxin 3
chr10	131506080	131506394	315	316	131506272	15	4.71328	2.91854	1.57267	10_sample_peak_414	Distal Intergenic	10	131092391	131311721	219331	2	256536	ENST00000368642.4	-194359	ENSG00000176769	TCERG1L	transcription elongation regulator 1 like
chr10	131661762	131662125	364	365	131661868	13	5.83727	3.70033	2.16545	10_sample_peak_415	Distal Intergenic	10	131772398	131790199	17802	2	399827	ENST00000341866.3	128074	ENSG00000189275	LINC01164	long intergenic non-protein coding RNA 1164
chr10	131747118	131747616	499	500	131747193	12	7.30121	4.70529	3.1416	10_sample_peak_416	Distal Intergenic	10	131772398	131790199	17802	2	399827	ENST00000341866.3	42583	ENSG00000189275	LINC01164	long intergenic non-protein coding RNA 1164
chr10	131843079	131843372	294	295	131843177	12	4.6728	3.18509	1.54389	10_sample_peak_417	Distal Intergenic	10	131772398	131790199	17802	2	399827	ENST00000341866.3	-52880	ENSG00000189275	LINC01164	long intergenic non-protein coding RNA 1164
chr10	132109629	132109931	303	304	132109858	12	6.20054	4.04821	2.41133	10_sample_peak_418	Intron (ENST00000298622.8/282973, intron 1 of 23)	10	132104671	132184809	80139	1	282973	ENST00000298622.8	4958	ENSG00000188385	JAKMIP3	Janus kinase and microtubule interacting protein 3
chr10	132121381	132121707	327	328	132121471	9	4.58684	3.4924	1.50396	10_sample_peak_419	Intron (ENST00000298622.8/282973, intron 2 of 23)	10	132104671	132184809	80139	1	282973	ENST00000298622.8	16710	ENSG00000188385	JAKMIP3	Janus kinase and microtubule interacting protein 3
chr10	132135903	132136602	700	701	132136099	9	4.40302	3.37728	1.38021	10_sample_peak_420	Exon (ENST00000298622.8/282973, exon 5 of 24)	10	132143716	132184809	41094	1	282973	ENST00000477275.1	-7114	ENSG00000188385	JAKMIP3	Janus kinase and microtubule interacting protein 3
chr10	132137668	132138180	513	514	132137845	10	5.68105	4.0379	2.10444	10_sample_peak_421	Exon (ENST00000298622.8/282973, exon 8 of 24)	10	132143716	132184809	41094	1	282973	ENST00000477275.1	-5536	ENSG00000188385	JAKMIP3	Janus kinase and microtubule interacting protein 3
chr10	132140944	132141375	432	433	132141023	9	4.42603	3.39166	1.38765	10_sample_peak_422	Promoter (2-3kb)	10	132143716	132184809	41094	1	282973	ENST00000477275.1	-2341	ENSG00000188385	JAKMIP3	Janus kinase and microtubule interacting protein 3
chr10	132148728	132149282	555	556	132149117	14	8.14734	4.84603	3.75712	10_sample_peak_423	Intron (ENST00000298622.8/282973, intron 13 of 23)	10	132143716	132184809	41094	1	282973	ENST00000477275.1	5012	ENSG00000188385	JAKMIP3	Janus kinase and microtubule interacting protein 3
chr10	132168325	132168692	368	369	132168475	12	5.77435	3.80111	2.13134	10_sample_peak_424	3' UTR	10	132186900	132205776	18877	1	10570	ENST00000338492.8	-18208	ENSG00000151640	DPYSL4	dihydropyrimidinase like 4
chr10	132192933	132193301	369	370	132193161	11	6.54938	4.41752	2.62498	10_sample_peak_425	Promoter (<=1kb)	10	132192760	132205235	12476	1	10570	ENST00000368627.1	173	ENSG00000151640	DPYSL4	dihydropyrimidinase like 4
chr10	132199183	132199506	324	325	132199277	12	7.1521	4.61488	3.02959	10_sample_peak_426	Intron (ENST00000338492.8/10570, intron 8 of 13)	10	132203553	132204907	1355	1	10570	ENST00000471544.1	-4047	ENSG00000151640	DPYSL4	dihydropyrimidinase like 4
chr10	132206941	132207359	419	420	132207188	9	4.90296	3.69177	1.62862	10_sample_peak_427	Downstream (<1kb)	10	132203553	132204907	1355	1	10570	ENST00000471544.1	3388	ENSG00000151640	DPYSL4	dihydropyrimidinase like 4
chr10	132225531	132225814	284	285	132225622	9	4.78859	3.61945	1.62701	10_sample_peak_428	Exon (ENST00000462160.5/282974, exon 5 of 13)	10	132203553	132204907	1355	1	10570	ENST00000471544.1	21978	ENSG00000151640	DPYSL4	dihydropyrimidinase like 4
chr10	132242375	132242691	317	318	132242619	15	6.75295	3.92011	2.74497	10_sample_peak_429	Intron (ENST00000462160.5/282974, intron 2 of 12)	10	132207492	132249108	41617	2	282974	ENST00000462160.5	6417	ENSG00000165752	STK32C	serine/threonine kinase 32C
chr10	132250814	132251510	697	698	132251215	9	4.42603	3.39166	1.38765	10_sample_peak_430	Promoter (1-2kb)	10	132207492	132249108	41617	2	282974	ENST00000462160.5	-1706	ENSG00000165752	STK32C	serine/threonine kinase 32C
chr10	132252119	132252407	289	290	132252209	12	6.13444	4.0096	2.3643	10_sample_peak_431	Intron (ENST00000368622.5/282974, intron 1 of 11)	10	132207492	132249108	41617	2	282974	ENST00000462160.5	-3011	ENSG00000165752	STK32C	serine/threonine kinase 32C
chr10	132256277	132256627	351	352	132256584	11	5.72534	3.91595	2.10444	10_sample_peak_432	Intron (ENST00000368622.5/282974, intron 1 of 11)	10	132207492	132249108	41617	2	282974	ENST00000462160.5	-7169	ENSG00000165752	STK32C	serine/threonine kinase 32C
chr10	132400742	132401284	543	544	132401111	12	5.98961	3.92535	2.27023	10_sample_peak_433	Intron (ENST00000631148.2/170394, intron 1 of 2)	10	132397168	132417863	20696	1	170394	ENST00000305233.5	3574	ENSG00000171813	PWWP2B	PWWP domain containing 2B
chr10	132407223	132407502	280	281	132407348	14	6.93318	4.16018	2.87039	10_sample_peak_434	Intron (ENST00000631148.2/170394, intron 2 of 2)	10	132397168	132417863	20696	1	170394	ENST00000305233.5	10055	ENSG00000171813	PWWP2B	PWWP domain containing 2B
chr10	132432477	132432950	474	475	132432784	10	4.57596	3.36068	1.495	10_sample_peak_435	Distal Intergenic	10	132444327	132447920	3594	1	170393	ENST00000490765.4	-11377	NA	C10orf91	chromosome 10 open reading frame 91 (putative)
chr10	132441650	132441950	301	302	132441748	9	4.48352	3.42761	1.42792	10_sample_peak_436	Promoter (2-3kb)	10	132444327	132447920	3594	1	170393	ENST00000490765.4	-2377	NA	C10orf91	chromosome 10 open reading frame 91 (putative)
chr10	132443225	132443744	520	521	132443581	12	6.13682	4.01098	2.3643	10_sample_peak_437	Promoter (<=1kb)	10	132444327	132447920	3594	1	170393	ENST00000490765.4	-583	NA	C10orf91	chromosome 10 open reading frame 91 (putative)
chr10	132456445	132456834	390	391	132456523	13	6.33391	3.97587	2.49924	10_sample_peak_438	Distal Intergenic	10	132445189	132449408	4220	1	170393	ENST00000392630.7	11256	NA	C10orf91	chromosome 10 open reading frame 91 (putative)
chr10	132466208	132466567	360	361	132466442	12	6.82962	4.42074	2.79428	10_sample_peak_439	Distal Intergenic	10	132445189	132449408	4220	1	170393	ENST00000392630.7	21019	NA	C10orf91	chromosome 10 open reading frame 91 (putative)
chr10	132467879	132468313	435	436	132468014	13	7.11752	4.42352	3.00021	10_sample_peak_440	Distal Intergenic	10	132445189	132449408	4220	1	170393	ENST00000392630.7	22690	NA	C10orf91	chromosome 10 open reading frame 91 (putative)
chr10	132477278	132477592	315	316	132477415	13	6.33391	3.97587	2.49924	10_sample_peak_441	Distal Intergenic	10	132445189	132449408	4220	1	170393	ENST00000392630.7	32089	NA	C10orf91	chromosome 10 open reading frame 91 (putative)
chr10	132626351	132626730	380	381	132626439	12	6.44075	4.18943	2.58135	10_sample_peak_442	Intron (ENST00000368594.7/3632, intron 2 of 15)	10	132607926	132777782	169857	1	3632	ENST00000342652.6	18425	ENSG00000068383	INPP5A	inositol polyphosphate-5-phosphatase A
chr10	132699815	132700180	366	367	132699900	9	4.27348	3.29656	1.30399	10_sample_peak_443	Intron (ENST00000368594.7/3632, intron 6 of 15)	10	132690392	132727349	36958	1	3632	ENST00000487614.1	9423	ENSG00000068383	INPP5A	inositol polyphosphate-5-phosphatase A
chr10	132736337	132736933	597	598	132736412	11	4.94361	3.45406	1.64218	10_sample_peak_444	Intron (ENST00000368594.7/3632, intron 9 of 15)	10	132710348	132753972	43625	1	3632	ENST00000498337.1	25989	ENSG00000068383	INPP5A	inositol polyphosphate-5-phosphatase A
chr10	132777349	132777651	303	304	132777429	10	5.2332	3.7604	1.83283	10_sample_peak_445	Intron (ENST00000368594.7/3632, intron 12 of 15)	10	132783181	132786052	2872	2	84504	ENST00000368592.7	8401	ENSG00000148826	NKX6-2	NK6 homeobox 2
chr10	132803640	132803925	286	287	132803863	9	4.85343	3.66043	1.62862	10_sample_peak_446	Distal Intergenic	10	132808443	132812804	4362	2	54777	ENST00000639072.1	8879	ENSG00000171811	CFAP46	cilia and flagella associated protein 46
chr10	132812220	132812656	437	438	132812337	10	5.15934	3.71501	1.78343	10_sample_peak_447	Promoter (<=1kb)	10	132808443	132812804	4362	2	54777	ENST00000639072.1	148	ENSG00000171811	CFAP46	cilia and flagella associated protein 46
chr10	132814475	132814778	304	305	132814575	10	5.02952	3.63549	1.71154	10_sample_peak_448	Promoter (1-2kb)	10	132808443	132812804	4362	2	54777	ENST00000639072.1	-1671	ENSG00000171811	CFAP46	cilia and flagella associated protein 46
chr10	132845153	132845804	652	653	132845304	10	5.18509	3.73082	1.80053	10_sample_peak_449	Intron (ENST00000368586.9/54777, intron 44 of 57)	10	132834682	132837077	2396	2	54777	ENST00000476633.1	-8076	ENSG00000171811	CFAP46	cilia and flagella associated protein 46
chr10	132846645	132847155	511	512	132846738	9	4.40302	3.37728	1.38021	10_sample_peak_450	Exon (ENST00000368586.9/54777, exon 43 of 58)	10	132834682	132837077	2396	2	54777	ENST00000476633.1	-9568	ENSG00000171811	CFAP46	cilia and flagella associated protein 46
chr10	132886429	132886714	286	287	132886511	9	4.45464	3.40954	1.40571	10_sample_peak_451	Intron (ENST00000368586.9/54777, intron 25 of 57)	10	132872528	132876908	4381	2	54777	ENST00000417862.2	-9521	ENSG00000171811	CFAP46	cilia and flagella associated protein 46
chr10	132888978	132889454	477	478	132889167	10	5.74286	4.07646	2.10444	10_sample_peak_452	Intron (ENST00000368586.9/54777, intron 25 of 57)	10	132872528	132876908	4381	2	54777	ENST00000417862.2	-12070	ENSG00000171811	CFAP46	cilia and flagella associated protein 46
chr10	132909450	132909842	393	394	132909644	10	5.48446	3.91565	2.00402	10_sample_peak_453	Promoter (<=1kb)	10	132908348	132910096	1749	2	54777	ENST00000466834.1	254	ENSG00000171811	CFAP46	cilia and flagella associated protein 46
chr10	132925611	132926011	401	402	132925704	10	5.15934	3.71501	1.78343	10_sample_peak_454	Intron (ENST00000368586.9/54777, intron 10 of 57)	10	132898517	132916682	18166	2	54777	ENST00000486104.5	-8929	ENSG00000171811	CFAP46	cilia and flagella associated protein 46
chr10	132933563	132934630	1068	1069	132934309	12	7.38878	4.75855	3.21046	10_sample_peak_455	Intron (ENST00000368586.9/54777, intron 8 of 57)	10	132937115	132942543	5429	2	54777	ENST00000475340.1	7913	ENSG00000171811	CFAP46	cilia and flagella associated protein 46
chr10	132984805	132985494	690	691	132985320	11	6.14271	4.16837	2.36882	10_sample_peak_456	Distal Intergenic	10	132965534	132976354	10821	1	399829	ENST00000461291.2	19271	ENSG00000240707	LINC01168	long intergenic non-protein coding RNA 1168
chr10	133019203	133019677	475	476	133019326	16	10.2177	5.64734	5.46317	10_sample_peak_457	Distal Intergenic	10	133070929	133131675	60747	1	84435	ENST00000607359.5	-51252	ENSG00000197177	ADGRA1	adhesion G protein-coupled receptor A1
chr10	133067771	133068397	627	628	133068278	10	5.74286	4.07646	2.10444	10_sample_peak_458	Promoter (2-3kb)	10	133070929	133131675	60747	1	84435	ENST00000607359.5	-2532	ENSG00000197177	ADGRA1	adhesion G protein-coupled receptor A1
chr10	133068920	133069218	299	300	133069085	11	5.36719	3.70245	1.91717	10_sample_peak_459	Promoter (1-2kb)	10	133070929	133131675	60747	1	84435	ENST00000607359.5	-1711	ENSG00000197177	ADGRA1	adhesion G protein-coupled receptor A1
chr10	133070630	133070928	299	300	133070706	12	4.6728	3.18509	1.54389	10_sample_peak_460	Promoter (<=1kb)	10	133070929	133131675	60747	1	84435	ENST00000607359.5	-1	ENSG00000197177	ADGRA1	adhesion G protein-coupled receptor A1
chr10	133102600	133103056	457	458	133102878	14	8.36105	4.97018	3.93447	10_sample_peak_461	Promoter (<=1kb)	10	133102246	133131428	29183	1	84435	ENST00000392606.2	354	ENSG00000197177	ADGRA1	adhesion G protein-coupled receptor A1
chr10	133163981	133164350	370	371	133164060	9	4.72509	3.57938	1.58251	10_sample_peak_462	Promoter (<=1kb)	10	133164187	133179149	14963	1	85442	ENST00000530127.1	0	ENSG00000171798	KNDC1	kinase non-catalytic C-lobe domain containing 1
chr10	133186394	133186699	306	307	133186543	13	8.06588	4.98355	3.69414	10_sample_peak_463	Exon (ENST00000304613.7/85442, exon 6 of 30)	10	133167184	133207204	40021	1	85442	ENST00000368571.2	19210	ENSG00000171798	KNDC1	kinase non-catalytic C-lobe domain containing 1
chr10	133186991	133187684	694	695	133187390	13	7.77753	4.8114	3.46172	10_sample_peak_464	Intron (ENST00000304613.7/85442, intron 6 of 29)	10	133167184	133207204	40021	1	85442	ENST00000368571.2	19807	ENSG00000171798	KNDC1	kinase non-catalytic C-lobe domain containing 1
chr10	133198243	133199152	910	911	133198960	12	5.39022	3.58244	1.9307	10_sample_peak_465	Exon (ENST00000304613.7/85442, exon 13 of 30)	10	133167184	133207204	40021	1	85442	ENST00000368571.2	31059	ENSG00000171798	KNDC1	kinase non-catalytic C-lobe domain containing 1
chr10	133199439	133200270	832	833	133199752	12	5.00494	3.36721	1.69048	10_sample_peak_466	Exon (ENST00000304613.7/85442, exon 15 of 30)	10	133230274	133231558	1285	1	8433	ENST00000304477.2	-30004	ENSG00000171794	UTF1	undifferentiated embryonic cell transcription factor 1
chr10	133244173	133244470	298	299	133244336	12	6.77901	4.39046	2.75137	10_sample_peak_467	Downstream (2-3kb)	10	133247511	133247620	110	2	574448	ENST00000362219.2	3150	ENSG00000284219	MIR202	microRNA 202
chr10	133249481	133249949	469	470	133249574	9	4.31431	3.32196	1.32881	10_sample_peak_468	Promoter (1-2kb)	10	133246478	133247891	1414	2	101927671	ENST00000553459.1	-1590	ENSG00000166917	MIR202HG	MIR202 host gene
chr10	133267609	133268309	701	702	133268030	11	5.98075	4.06999	2.26224	10_sample_peak_469	Exon (ENST00000445355.7/101, exon 20 of 23)	10	133270453	133271425	973	2	101	ENST00000468964.1	3116	ENSG00000151651	ADAM8	ADAM metallopeptidase domain 8
chr10	133269871	133270172	302	303	133269993	11	5.84237	3.98636	2.16545	10_sample_peak_470	Promoter (1-2kb)	10	133270453	133271425	973	2	101	ENST00000468964.1	1253	ENSG00000151651	ADAM8	ADAM metallopeptidase domain 8
chr10	133276102	133276673	572	573	133276563	11	5.95226	4.05274	2.24255	10_sample_peak_471	Promoter (<=1kb)	10	133271814	133275994	4181	2	101	ENST00000537099.5	-108	ENSG00000151651	ADAM8	ADAM metallopeptidase domain 8
chr10	133280249	133280831	583	584	133280516	12	5.58335	3.69188	2.05779	10_sample_peak_472	Promoter (<=1kb)	10	133279640	133281522	1883	2	10844	ENST00000477923.1	691	ENSG00000130640	TUBGCP2	tubulin gamma complex associated protein 2
chr10	133352522	133352929	408	409	133352668	13	7.04369	4.38071	2.95107	10_sample_peak_473	3' UTR	10	133355520	133356996	1477	2	282969	ENST00000478895.1	4067	ENSG00000148803	FUOM	fucose mutarotase
chr10	133356111	133356397	287	288	133356202	14	7.55696	4.5082	3.29775	10_sample_peak_474	Promoter (<=1kb)	10	133355520	133356996	1477	2	282969	ENST00000478895.1	599	ENSG00000148803	FUOM	fucose mutarotase
chr10	133444666	133445508	843	844	133444814	14	5.16829	3.23151	1.78739	10_sample_peak_475	Distal Intergenic	10	133453928	133468449	14522	1	619207	ENST00000482993.6	-8420	ENSG00000214279	SCART1	scavenger receptor family member expressed on T cells 1
chr10	133456401	133456750	350	351	133456479	9	4.38364	3.36518	1.38021	10_sample_peak_476	Promoter (<=1kb)	10	133456237	133523558	67322	1	619207	ENST00000488261.6	164	ENSG00000214279	SCART1	scavenger receptor family member expressed on T cells 1
chr10	133457738	133458019	282	283	133457854	10	5.06006	3.65416	1.73155	10_sample_peak_477	Promoter (1-2kb)	10	133456237	133523558	67322	1	619207	ENST00000488261.6	1501	ENSG00000214279	SCART1	scavenger receptor family member expressed on T cells 1
chr11	292246	292861	616	617	292770	17	6.72761	3.6571	2.73066	10_sample_peak_478	Promoter (<=1kb)	11	291560	295683	4124	1	80162	ENST00000476372.1	686	ENSG00000142102	PGGHG	protein-glucosylgalactosylhydroxylysine glucosidase
chr11	367641	367992	352	353	367734	10	4.30987	3.20185	1.32881	10_sample_peak_479	Promoter (1-2kb)	11	369796	372807	3012	1	338707	ENST00000530717.1	-1804	ENSG00000182272	B4GALNT4	beta-1,4-N-acetyl-galactosaminyltransferase 4
chr11	373925	374244	320	321	374055	9	4.54212	3.46433	1.47304	10_sample_peak_480	Promoter (1-2kb)	11	375461	376108	648	1	338707	ENST00000524443.1	-1217	ENSG00000182272	B4GALNT4	beta-1,4-N-acetyl-galactosaminyltransferase 4
chr11	375440	375797	358	359	375616	14	8.04385	4.78625	3.67543	10_sample_peak_481	Promoter (<=1kb)	11	375461	376108	648	1	338707	ENST00000524443.1	0	ENSG00000182272	B4GALNT4	beta-1,4-N-acetyl-galactosaminyltransferase 4
chr11	376099	377076	978	979	376427	13	5.83727	3.70033	2.16545	10_sample_peak_482	Promoter (<=1kb)	11	375461	376108	648	1	338707	ENST00000524443.1	638	ENSG00000182272	B4GALNT4	beta-1,4-N-acetyl-galactosaminyltransferase 4
chr11	378949	379235	287	288	379049	11	4.86398	3.40789	1.62862	10_sample_peak_483	Promoter (<=1kb)	11	379982	380951	970	1	338707	ENST00000526584.2	-747	ENSG00000182272	B4GALNT4	beta-1,4-N-acetyl-galactosaminyltransferase 4
chr11	381664	382072	409	410	381789	17	6.30205	3.46017	2.48263	10_sample_peak_484	Promoter (1-2kb)	11	380292	382109	1818	1	338707	ENST00000534778.1	1372	ENSG00000182272	B4GALNT4	beta-1,4-N-acetyl-galactosaminyltransferase 4
chr11	398840	399244	405	406	399002	16	11.3351	6.29998	6.43878	10_sample_peak_485	Promoter (1-2kb)	11	397630	400260	2631	1	11187	ENST00000526971.1	1210	ENSG00000184363	PKP3	plakophilin 3
chr11	399656	400536	881	882	399865	19	13.346	6.75456	8.28665	10_sample_peak_486a	Promoter (2-3kb)	11	397630	400260	2631	1	11187	ENST00000526971.1	2026	ENSG00000184363	PKP3	plakophilin 3
chr11	399656	400536	881	882	400224	14	5.57742	3.43906	2.05779	10_sample_peak_486b	Promoter (2-3kb)	11	397630	400260	2631	1	11187	ENST00000526971.1	2026	ENSG00000184363	PKP3	plakophilin 3
chr11	399656	400536	881	882	400490	11	4.86398	3.40789	1.62862	10_sample_peak_486c	Promoter (2-3kb)	11	397630	400260	2631	1	11187	ENST00000526971.1	2026	ENSG00000184363	PKP3	plakophilin 3
chr11	403085	404444	1360	1361	403235	11	5.95226	4.05274	2.24255	10_sample_peak_487a	Promoter (<=1kb)	11	404087	404681	595	1	11187	ENST00000525642.1	0	ENSG00000184363	PKP3	plakophilin 3
chr11	403085	404444	1360	1361	404084	11	4.68864	3.30687	1.55429	10_sample_peak_487b	Promoter (<=1kb)	11	404087	404681	595	1	11187	ENST00000525642.1	0	ENSG00000184363	PKP3	plakophilin 3
chr11	433697	434329	633	634	433797	17	6.30205	3.46017	2.48263	10_sample_peak_488	Exon (ENST00000532094.5/338440, exon 2 of 16)	11	429543	430113	571	2	338440	ENST00000525857.1	-3584	ENSG00000185101	ANO9	anoctamin 9
chr11	437611	438036	426	427	437816	12	5.97384	3.91621	2.2584	10_sample_peak_489	Intron (ENST00000532094.5/338440, intron 1 of 15)	11	418192	441957	23766	2	338440	ENST00000528927.5	3921	ENSG00000185101	ANO9	anoctamin 9
chr11	438617	439798	1182	1183	439326	16	8.91361	4.91513	4.35515	10_sample_peak_490	Promoter (2-3kb)	11	418192	441957	23766	2	338440	ENST00000528927.5	2159	ENSG00000185101	ANO9	anoctamin 9
chr11	440403	440742	340	341	440504	12	5.32316	3.54468	1.90359	10_sample_peak_491	Promoter (1-2kb)	11	418192	441957	23766	2	338440	ENST00000528927.5	1215	ENSG00000185101	ANO9	anoctamin 9
chr11	488646	489283	638	639	489149	16	9.50599	5.24332	4.83887	10_sample_peak_492	Promoter (<=1kb)	11	489350	490546	1197	1	81490	ENST00000531411.1	-67	ENSG00000174915	PTDSS2	phosphatidylserine synthase 2
chr11	489582	490092	511	512	489756	19	12.1913	6.11032	7.22058	10_sample_peak_493	Promoter (<=1kb)	11	489791	490720	930	1	81490	ENST00000530029.1	0	ENSG00000174915	PTDSS2	phosphatidylserine synthase 2
chr11	492160	492686	527	528	492246	12	4.6728	3.18509	1.54389	10_sample_peak_494	Promoter (2-3kb)	11	489791	490720	930	1	81490	ENST00000530029.1	2369	ENSG00000174915	PTDSS2	phosphatidylserine synthase 2
chr11	493308	493776	469	470	493404	11	4.94361	3.45406	1.64218	10_sample_peak_495	Downstream (<1kb)	11	489791	490720	930	1	81490	ENST00000530029.1	3517	ENSG00000174915	PTDSS2	phosphatidylserine synthase 2
chr11	501014	501392	379	380	501015	16	4.65646	2.81342	1.53722	10_sample_peak_496	Promoter (<=1kb)	11	499677	502215	2539	2	6050	ENST00000531223.1	823	ENSG00000023191	RNH1	ribonuclease/angiogenin inhibitor 1
chr11	529280	529645	366	367	529511	14	5.57742	3.43906	2.05779	10_sample_peak_497	Exon (ENST00000526431.1/ENST00000526431.1, exon 2 of 2)	11	532246	533595	1350	2	3265	ENST00000462734.1	3950	ENSG00000174775	HRAS	HRas proto-oncogene, GTPase
chr11	532483	532795	313	314	532716	13	6.03514	3.80931	2.29826	10_sample_peak_498	Promoter (<=1kb)	11	532246	533595	1350	2	3265	ENST00000462734.1	800	ENSG00000174775	HRAS	HRas proto-oncogene, GTPase
chr11	550285	551433	1149	1150	551033	13	5.74182	3.64814	2.10444	10_sample_peak_499c	Exon (ENST00000270115.7/115399, exon 9 of 14)	11	554855	556420	1566	2	256329	ENST00000469990.1	4987	ENSG00000185522	LMNTD2	lamin tail domain containing 2
chr11	550285	551433	1149	1150	550835	16	7.49975	4.16512	3.25161	10_sample_peak_499b	Exon (ENST00000270115.7/115399, exon 9 of 14)	11	554855	556420	1566	2	256329	ENST00000469990.1	4987	ENSG00000185522	LMNTD2	lamin tail domain containing 2
chr11	550285	551433	1149	1150	550639	13	5.85109	3.70791	2.17331	10_sample_peak_499a	Exon (ENST00000270115.7/115399, exon 9 of 14)	11	554855	556420	1566	2	256329	ENST00000469990.1	4987	ENSG00000185522	LMNTD2	lamin tail domain containing 2
chr11	551887	552957	1071	1072	552070	16	6.50629	3.66858	2.62498	10_sample_peak_500	Exon (ENST00000270115.7/115399, exon 11 of 14)	11	554855	556420	1566	2	256329	ENST00000469990.1	3463	ENSG00000185522	LMNTD2	lamin tail domain containing 2
chr11	556367	556704	338	339	556451	12	4.89686	3.30759	1.62862	10_sample_peak_501	Promoter (<=1kb)	11	554855	556420	1566	2	256329	ENST00000469990.1	0	ENSG00000185522	LMNTD2	lamin tail domain containing 2
chr11	557585	558134	550	551	557759	19	10.5381	5.23272	5.7228	10_sample_peak_502	Promoter (<=1kb)	11	557595	560106	2512	1	692247	ENST00000527620.5	0	ENSG00000254815	LOC692247	uncharacterized LOC692247
chr11	559363	559755	393	394	559505	14	5.57742	3.43906	2.05779	10_sample_peak_503	Promoter (<=1kb)	11	557399	559382	1984	2	256329	ENST00000486629.1	0	ENSG00000185522	LMNTD2	lamin tail domain containing 2
chr11	564338	564749	412	413	564422	11	4.76314	3.34969	1.61066	10_sample_peak_504	Promoter (1-2kb)	11	562385	563685	1301	1	8045	ENST00000531112.1	1953	ENSG00000099849	RASSF7	Ras association domain family member 7
chr11	608203	608937	735	736	608456	16	7.66472	4.25007	3.37996	10_sample_peak_505	Exon (ENST00000534320.5/57661, exon 14 of 18)	11	612588	613591	1004	2	3665	ENST00000531912.1	4654	ENSG00000185507	IRF7	interferon regulatory factor 7
chr11	616345	616907	563	564	616473	11	5.17621	3.58988	1.79393	10_sample_peak_506	Promoter (<=1kb)	11	612553	615999	3447	2	3665	ENST00000397574.7	-346	ENSG00000185507	IRF7	interferon regulatory factor 7
chr11	619064	620149	1086	1087	619282	13	6.2735	3.942	2.46501	10_sample_peak_507a	Promoter (<=1kb)	11	619688	621137	1450	2	53841	ENST00000532949.1	988	ENSG00000099834	CDHR5	cadherin related family member 5
chr11	619064	620149	1086	1087	619866	13	4.92052	3.20979	1.62862	10_sample_peak_507b	Promoter (<=1kb)	11	619688	621137	1450	2	53841	ENST00000532949.1	988	ENSG00000099834	CDHR5	cadherin related family member 5
chr11	621191	621951	761	762	621780	13	7.32707	4.54567	3.1594	10_sample_peak_508	Promoter (<=1kb)	11	619688	621137	1450	2	53841	ENST00000532949.1	-54	ENSG00000099834	CDHR5	cadherin related family member 5
chr11	624971	625659	689	690	625584	15	7.47049	4.29923	3.24375	10_sample_peak_509	Promoter (<=1kb)	11	616565	625067	8503	2	53841	ENST00000397542.6	0	ENSG00000099834	CDHR5	cadherin related family member 5
chr11	638694	639054	361	362	638797	13	4.92052	3.20979	1.62862	10_sample_peak_510	Promoter (<=1kb)	11	639057	639793	737	1	1815	ENST00000528733.1	-3	ENSG00000069696	DRD4	dopamine receptor D4
chr11	640836	641694	859	860	641264	14	4.46015	2.88347	1.40758	10_sample_peak_511	Promoter (1-2kb)	11	639057	639793	737	1	1815	ENST00000528733.1	1779	ENSG00000069696	DRD4	dopamine receptor D4
chr11	721283	721569	287	288	721505	15	6.95098	4.02339	2.88184	10_sample_peak_512	Promoter (<=1kb)	11	721282	722343	1062	1	64787	ENST00000533816.1	1	ENSG00000177106	EPS8L2	EPS8 like 2
chr11	725007	725762	756	757	725487	15	5.04925	3.0757	1.72699	10_sample_peak_513	Promoter (<=1kb)	11	726081	727113	1033	1	64787	ENST00000534679.1	-319	ENSG00000177106	EPS8L2	EPS8 like 2
chr11	726285	726770	486	487	726424	19	9.23995	4.58542	4.63947	10_sample_peak_514	Promoter (<=1kb)	11	726561	727051	491	1	64787	ENST00000534027.1	0	ENSG00000177106	EPS8L2	EPS8 like 2
chr11	791313	791656	344	345	791395	13	4.2714	2.87717	1.30305	10_sample_peak_515	Promoter (1-2kb)	11	787104	790123	3020	2	51286	ENST00000330106.4	-1190	ENSG00000184524	CEND1	cell cycle exit and neuronal differentiation 1
[truncated: 2,494 more rows]
